# Supplementary material for: Influence of cold atmospheric pressure plasma treatment on germination and plant biomass of Trifolium pratense L
Source: PLoS One. 2025 Sep 9;20(9):e0332166. doi: 10.1371/journal.pone.0332166 (PMC12419647; doi:10.1371/journal.pone.0332166)
Supplement: S2 File — S1–S5 Tables. S1 Table. Information about accessions, accessed via the Genebank Information System at gbis.ipk-gatersleben.de. S2 Table. Number of normal seedlings (out of 50) counted 4, 7 and 11 days after sowing (DAS) and of abnormal seedlings counted 11 DAS under controlled conditions in a germination cabinet without or with seed treatments with plasma after short-term storage (CON: control, PPA: plasma processed air, CD60/120: corona discharge for 60/120 s, ArDBD/airDBD: argon/air dielectric barrier discharge). Mean value and SD for 3 replicates. S3 Table. Number of normal seedlings (out of 50) counted 4, 7 and 11 days after sowing (DAS) and of abnormal seedlings counted 11 DAS under controlled conditions in a germination cabinet without or with seed treatments with plasma after 6-months storage (CON: control, PPA: plasma processed air, CD60/120: corona discharge for 60/120 s, ArDBD/airDBD: argon/air dielectric barrier discharge). Mean value and SD for 3 replicates. S4 Table. Number of normal seedlings (out of 50) counted 4, 7 and 11 days after sowing (DAS), number of abnormal seedlings counted 11 DAS under greenhouse conditions and plant parameters (shoot number (n), maximum shoot length (mm), fresh matter (g) and dry matter (g)) without or with seed treatments with plasma after short-term storage (CON: control, PPA: plasma processed air, CD60/120: corona discharge for 60/120 s, ArDBD/airDBD: argon/air dielectric barrier discharge). Mean value and SD for 3 replicates. S5 Table. CIELAB L*a*b* colour system indices for accessions of Batch 1. Mean value and SD for 3 replicates. (XLSX) [file pone.0332166.s002.xlsx]

## Sheet: Table S1
Supplemental Table S1: Information about accessions, accessed via the Genebank Information System at gbis.ipk-gatersleben.de
Accession	Biostatus	Cultivar/Common accession name	Origin‡	Ploidy
LE 1258	Advanced/improved cultivar	Bjursele	Sweden	2n
LE 1368	Advanced/improved cultivar	Chesapeake	United States of America	2n
LE 1376	Advanced/improved cultivar	Cotswold Broad Red	United Kingdom	2n
LE 1381	Advanced/improved cultivar	Deben	United Kingdom	4n
LE 1605	Advanced/improved cultivar	Red West	unknown	2n
LE 1934	Semi-natural/wild		German Democratic Republic	2n
LE 1939	Semi-natural/sown		German Democratic Republic	2n
LE 2561	Advanced/improved cultivar	Teroba	Netherlands	4n
LE 2584	Wild	Celtic	France	4n
LE 2723	Semi-natural/sown		Spain	2n*
LE 2724	Semi-natural/sown		Spain	2n*
LE 2732	Semi-natural/sown		Spain	2n*
LE 2807	Unknown		Albania	2n*
LE 1374	Advanced/improved cultivar	Cosenza Italien	Italy	2n
LE 1477	Advanced/improved cultivar	Keszthely	Hungary	2n
LE 1491	Advanced/improved cultivar	Lakeland	United States of America	2n
LE 1493	Traditional cultivar/landrace	Leisi , Mattenklee Leisi	Switzerland	2n
LE 1495	Advanced/improved cultivar	Levezou	France	2n
LE 1515	Advanced/improved cultivar	Merviot	Belgium	2n
LE 1540	Advanced/improved cultivar	Nessonas	Greece	2n
LE 1548	Advanced/improved cultivar	Norlac	Canada	2n
LE 1559	Traditional cultivar/landrace	Onnebetsu	Japan	2n
LE 1588	Advanced/improved cultivar	Podtatranska	Czechoslovakia	2n
LE 1593	Advanced/improved cultivar	Pradi	Norway	2n
LE 1725	Advanced/improved cultivar	Tristan	United States of America	2n
LE 1476	Advanced/improved cultivar	Kenstar	United States of America	2n
LE 1807	Unknown		Union of Soviet Socialist Republics	2n
LE 1925	Semi-natural/wild		German Democratic Republic	2n
LE 2012	Weedy	Ökotyp 1	Austria	2n
LE 2546	Advanced/improved cultivar	Tetri	Netherlands	4n
LE 2575	Traditional cultivar/landrace	Hofsorte Nr.086 Freiburghaus	Switzerland	2n*
LE 2595	Traditional cultivar/landrace	Groninger	Netherlands	2n*
LE 2772	Unknown		Slovakia	2n*
LE 2791	Unknown		Turkey	2n*
LE 2793	Unknown		Turkey	2n*
LE 2800	Unknown		Italy	2n*
LE 2810	Unknown		Tajikistan	2n*
LE 2838	Semi-natural/sown		Croatia	2n*
			‡ Designation of country names as given in the Genebank Information System	*assumption based on thousand kernel weight

## Sheet: Table S2
Supplemental Table S2: Number of normal seedlings (out of 50) counted 4, 7 and 11 days after sowing (DAS) and of abnormal seedlings counted 11 DAS under controlled conditions in a germination cabinet without or with seed treatments with plasma after short-term storage (CON: control, PPA: plasma processed air, CD60/120: corona discharge for 60/120 s, ArDBD/airDBD: argon/air dielectric barrier disc…
				CON				PPA				CD60				CD120				ArDBD				airDBD
Identifier	Accession	Harvest year	Batch	4 DAS	7 DAS	11 DAS	abnormal	4 DAS	7 DAS	11 DAS	abnormal	4 DAS	7 DAS	11 DAS	abnormal	4 DAS	7 DAS	11 DAS	abnormal	4 DAS	7 DAS	11 DAS	abnormal	4 DAS	7 DAS	11 DAS	abnormal
LE1258_2011	LE 1258	2011	1	4.67 ± 2.08	32.67 ± 1.15	3.00 ± 1.00	2.33 ± 1.15	1.67 ± 2.08	29.33 ± 2.52	3.67 ± 2.08	2.00 ± 1.00	6.33 ± 3.06	25.67 ± 4.04	3.67 ± 1.53	2.00 ± 1.00	4.33 ± 1.53	34.00 ± 2.00	1.67 ± 2.08	1.00 ± 1.00	4.67 ± 2.08	32.00 ± 3.61	3.00 ± 2.65	1.00 ± 1.00	4.00 ± 1.00	30.33 ± 5.13	6.33 ± 2.31	2.33 ± 1.15
LE1258_2015	LE 1258	2015	1	4.00 ± 2.65	36.67 ± 5.51	3.00 ± 2.00	0.67 ± 0.58	2.33 ± 1.53	31.00 ± 1.00	5.00 ± 2.00	1.67 ± 0.58	7.00 ± 3.61	29.67 ± 10.02	2.33 ± 1.53	0.00 ± 0.00	3.67 ± 1.15	37.00 ± 2.00	1.00 ± 0.00	0.33 ± 0.58	8.00 ± 1.00	33.33 ± 4.62	2.00 ± 1.00	0.33 ± 0.58	5.33 ± 0.58	32.33 ± 2.52	1.67 ± 1.15	1.67 ± 1.53
LE1368_2012	LE 1368	2012	1	0.33 ± 0.58	26.33 ± 6.81	7.67 ± 3.79	1.33 ± 1.53	0.67 ± 0.58	20.33 ± 2.31	13.00 ± 4.00	1.33 ± 1.53	3.67 ± 2.52	29.33 ± 2.08	3.33 ± 0.58	0.33 ± 0.58	0.67 ± 0.58	30.00 ± 6.93	2.67 ± 3.06	1.00 ± 1.00	1.67 ± 1.15	32.00 ± 2.65	3.00 ± 1.73	1.67 ± 0.58	1.67 ± 1.53	25.33 ± 4.51	4.00 ± 2.65	2.00 ± 1.00
LE1368_2017	LE 1368	2017	1	2.00 ± 2.00	21.00 ± 3.61	11.67 ± 2.89	1.67 ± 0.58	0.67 ± 0.58	15.33 ± 1.53	14.33 ± 1.53	2.67 ± 2.08	1.67 ± 1.15	26.67 ± 2.08	7.00 ± 2.65	1.67 ± 0.58	0.00 ± 0.00	34.00 ± 4.58	4.33 ± 4.51	1.67 ± 1.15	1.00 ± 1.00	32.67 ± 5.51	1.33 ± 0.58	0.67 ± 0.58	1.67 ± 1.53	29.33 ± 4.51	8.00 ± 2.65	2.33 ± 2.08
LE1376_2015	LE 1376	2015	1	1.00 ± 1.73	11.33 ± 2.89	7.33 ± 2.08	2.67 ± 0.58	0.33 ± 0.58	9.00 ± 1.00	10.33 ± 2.08	2.67 ± 0.58	1.00 ± 1.00	14.00 ± 2.65	6.67 ± 1.53	4.67 ± 0.58	0.33 ± 0.58	23.67 ± 7.02	7.00 ± 4.00	2.00 ± 0.00	0.67 ± 0.58	10.33 ± 3.06	9.00 ± 1.00	3.67 ± 2.31	0.33 ± 0.58	15.33 ± 1.53	9.00 ± 3.00	2.67 ± 0.58
LE1376_2019	LE 1376	2019	1	0.67 ± 1.15	18.00 ± 5.00	10.33 ± 3.79	1.00 ± 1.00	0.33 ± 0.58	17.33 ± 1.53	14.33 ± 2.89	1.33 ± 0.58	1.33 ± 0.58	15.67 ± 2.52	8.67 ± 2.08	1.33 ± 1.53	0.67 ± 0.58	19.00 ± 4.58	4.67 ± 2.31	0.67 ± 0.58	0.67 ± 0.58	17.00 ± 1.00	9.67 ± 2.08	3.00 ± 2.65	0.67 ± 0.58	19.67 ± 2.89	12.67 ± 2.08	0.67 ± 0.58
LE1381_1984	LE 1381	1984	1	0.00 ± 0.00	6.33 ± 1.53	19.00 ± 2.00	8.33 ± 3.51	0.00 ± 0.00	4.00 ± 1.00	19.67 ± 4.04	8.67 ± 1.15	0.00 ± 0.00	4.33 ± 1.15	21.00 ± 2.00	8.00 ± 2.65	0.00 ± 0.00	7.33 ± 3.21	22.00 ± 1.00	7.33 ± 2.08	0.00 ± 0.00	7.00 ± 1.00	17.67 ± 2.31	8.00 ± 2.65	0.00 ± 0.00	3.33 ± 2.08	25.00 ± 3.61	6.33 ± 1.15
LE1381_2016	LE 1381	2016	1	0.67 ± 0.58	12.67 ± 5.69	24.00 ± 4.36	5.67 ± 1.53	0.33 ± 0.58	14.67 ± 4.93	23.00 ± 2.00	4.33 ± 0.58	1.33 ± 1.15	32.67 ± 7.51	8.33 ± 4.73	1.33 ± 0.58	2.00 ± 1.00	34.67 ± 2.08	6.00 ± 3.46	1.00 ± 0.00	1.33 ± 1.53	29.67 ± 4.04	10.00 ± 4.58	2.67 ± 1.53	0.33 ± 0.58	25.00 ± 3.61	13.67 ± 2.89	2.67 ± 0.58
LE1605_2015	LE 1605	2015	1	5.33 ± 3.51	26.33 ± 2.08	10.00 ± 3.61	1.67 ± 0.58	1.33 ± 1.15	31.33 ± 8.39	5.67 ± 0.58	1.00 ± 1.00	6.00 ± 3.00	35.33 ± 7.51	1.33 ± 0.58	0.67 ± 1.15	5.67 ± 1.15	36.00 ± 1.73	0.67 ± 0.58	3.00 ± 3.00	6.00 ± 6.56	30.33 ± 6.51	1.67 ± 0.58	1.33 ± 1.15	4.33 ± 1.15	34.33 ± 3.21	3.00 ± 1.73	1.33 ± 0.58
LE1934_2015	LE 1934	2015	1	0.33 ± 0.58	8.67 ± 1.15	7.67 ± 4.16	4.67 ± 1.53	0.33 ± 0.58	9.67 ± 3.51	10.67 ± 2.08	3.33 ± 2.08	0.00 ± 0.00	14.00 ± 1.73	7.67 ± 1.15	4.00 ± 1.00	0.00 ± 0.00	20.33 ± 4.62	9.33 ± 3.21	6.67 ± 0.58	0.33 ± 0.58	7.33 ± 3.06	10.33 ± 3.06	4.00 ± 1.00	0.00 ± 0.00	13.00 ± 5.20	6.00 ± 2.00	4.00 ± 1.73
LE1939_2015	LE 1939	2015	1	3.33 ± 1.53	27.67 ± 3.51	5.33 ± 1.15	1.67 ± 1.53	2.33 ± 2.08	27.67 ± 4.16	7.33 ± 1.53	3.33 ± 0.58	4.00 ± 2.65	27.67 ± 6.11	9.00 ± 6.93	1.33 ± 0.58	1.33 ± 0.58	32.00 ± 6.93	6.00 ± 6.08	4.00 ± 0.00	3.67 ± 2.52	24.67 ± 5.13	8.00 ± 2.65	2.33 ± 1.53	2.67 ± 0.58	29.33 ± 3.51	8.33 ± 2.89	2.00 ± 1.00
LE1939_2017	LE 1939	2017	1	0.33 ± 0.58	4.33 ± 1.53	6.67 ± 1.15	7.00 ± 1.00	0.33 ± 0.58	7.33 ± 3.51	5.00 ± 3.61	2.00 ± 1.73	0.00 ± 0.00	17.67 ± 2.52	8.33 ± 1.15	1.67 ± 2.08	0.00 ± 0.00	16.67 ± 6.03	6.67 ± 3.51	3.00 ± 1.73	0.33 ± 0.58	9.67 ± 3.79	7.67 ± 2.08	2.33 ± 0.58	0.00 ± 0.00	9.00 ± 3.00	7.33 ± 2.52	2.00 ± 1.00
LE2561_1992	LE 2561	1992	1	1.67 ± 1.53	22.00 ± 7.81	3.67 ± 1.15	2.00 ± 2.00	1.00 ± 1.00	24.00 ± 1.00	3.00 ± 1.73	3.00 ± 1.73	1.33 ± 1.15	20.00 ± 3.61	3.00 ± 2.00	3.00 ± 1.00	1.33 ± 0.58	23.00 ± 2.00	0.33 ± 0.58	2.00 ± 1.00	1.00 ± 1.00	25.00 ± 2.65	2.33 ± 1.53	1.67 ± 0.58	1.67 ± 0.58	23.00 ± 2.00	2.33 ± 1.15	3.33 ± 1.15
LE2561_2015	LE 2561	2015	1	0.67 ± 1.15	14.00 ± 3.46	18.67 ± 5.86	0.67 ± 0.58	0.00 ± 0.00	14.33 ± 0.58	16.67 ± 4.51	3.00 ± 2.00	0.00 ± 0.00	30.33 ± 4.04	8.00 ± 3.00	3.67 ± 2.08	1.67 ± 0.58	29.00 ± 6.24	9.00 ± 6.93	1.33 ± 1.15	1.00 ± 1.73	22.33 ± 0.58	10.67 ± 1.15	2.67 ± 2.08	0.67 ± 0.58	19.33 ± 11.72	12.00 ± 9.54	2.33 ± 2.52
LE2584_1979	LE 2584	1979	1	0.00 ± 0.00	11.67 ± 3.79	4.33 ± 3.21	2.67 ± 1.15	0.00 ± 0.00	7.33 ± 2.08	7.67 ± 3.06	1.67 ± 0.58	0.00 ± 0.00	8.00 ± 2.65	5.00 ± 1.00	2.33 ± 2.52	0.33 ± 0.58	9.00 ± 1.73	5.67 ± 1.53	2.33 ± 0.58	0.00 ± 0.00	9.00 ± 4.58	4.00 ± 1.73	3.33 ± 1.53	0.00 ± 0.00	6.67 ± 1.53	9.67 ± 2.08	2.00 ± 1.00
LE2584_2015	LE 2584	2015	1	1.00 ± 1.00	21.00 ± 6.08	11.67 ± 0.58	2.33 ± 1.53	0.00 ± 0.00	22.00 ± 1.00	10.67 ± 3.79	2.67 ± 1.53	1.00 ± 1.00	29.33 ± 3.21	8.00 ± 3.61	2.00 ± 1.00	2.67 ± 1.53	34.67 ± 2.89	6.33 ± 4.16	1.67 ± 0.58	0.67 ± 1.15	24.67 ± 2.08	7.33 ± 2.52	2.33 ± 0.58	0.00 ± 0.00	22.33 ± 9.29	9.00 ± 5.57	2.33 ± 1.53
LE2723_2015	LE 2723	2015	1	1.00 ± 0.00	24.67 ± 4.04	13.33 ± 5.51	1.00 ± 1.73	0.67 ± 0.58	21.33 ± 7.57	12.00 ± 7.55	4.00 ± 1.00	2.33 ± 0.58	24.67 ± 4.04	10.67 ± 4.04	2.33 ± 1.15	2.33 ± 0.58	36.00 ± 2.65	6.00 ± 1.73	1.33 ± 0.58	2.67 ± 1.53	27.00 ± 0.00	7.00 ± 1.00	1.00 ± 1.00	3.33 ± 1.53	27.00 ± 5.29	6.33 ± 3.06	1.67 ± 0.58
LE2724_2015	LE 2724	2015	1	1.00 ± 1.00	19.67 ± 2.08	16.33 ± 4.04	0.67 ± 0.58	0.33 ± 0.58	15.33 ± 2.52	13.33 ± 1.53	4.33 ± 2.08	0.33 ± 0.58	35.00 ± 5.57	8.33 ± 4.16	1.33 ± 1.15	3.00 ± 1.00	37.00 ± 5.00	6.67 ± 5.03	1.33 ± 0.58	0.33 ± 0.58	28.67 ± 2.89	9.33 ± 1.53	2.00 ± 1.00	1.33 ± 0.58	20.33 ± 8.62	13.33 ± 4.93	3.67 ± 3.06
LE2732_2015	LE 2732	2015	1	1.67 ± 1.53	23.33 ± 3.21	11.67 ± 2.31	2.33 ± 1.53	2.00 ± 1.00	22.33 ± 10.26	7.00 ± 3.61	2.33 ± 1.15	2.67 ± 1.53	27.67 ± 1.53	5.67 ± 2.31	1.67 ± 1.15	3.00 ± 1.73	32.67 ± 6.11	5.00 ± 6.24	0.67 ± 0.58	2.33 ± 1.53	27.00 ± 1.00	6.00 ± 2.00	2.67 ± 2.08	1.67 ± 1.53	28.00 ± 4.58	6.67 ± 2.89	0.67 ± 1.15
LE2807_2015	LE 2807	2015	1	4.00 ± 2.00	33.67 ± 2.52	2.67 ± 2.08	1.33 ± 1.15	3.33 ± 3.51	26.67 ± 4.51	5.00 ± 2.00	3.00 ± 1.00	4.67 ± 2.52	30.67 ± 4.04	5.00 ± 1.00	1.67 ± 2.08	5.33 ± 3.21	36.33 ± 3.51	4.00 ± 2.65	2.67 ± 1.53	4.67 ± 0.58	33.33 ± 3.79	2.67 ± 2.89	1.33 ± 0.58	2.67 ± 1.53	25.67 ± 3.21	9.00 ± 7.00	1.67 ± 1.15
LE1374_2012	LE 1374	2012	2	2.67 ± 2.52	29.33 ± 1.15	4.00 ± 1.73	3.67 ± 2.52	1.00 ± 1.00	27.00 ± 2.65	6.33 ± 1.15	1.67 ± 0.58	6.00 ± 2.65	24.67 ± 5.13	2.33 ± 3.21	2.33 ± 0.58	4.67 ± 1.15	25.33 ± 3.21	3.00 ± 2.65	1.67 ± 2.08	3.33 ± 3.21	24.33 ± 2.08	7.33 ± 1.53	1.67 ± 0.58	2.67 ± 1.53	24.33 ± 4.16	4.67 ± 3.06	2.67 ± 1.53
LE1374_2017	LE 1374	2017	2	2.33 ± 1.15	27.67 ± 5.13	5.67 ± 3.06	2.67 ± 0.58	1.33 ± 1.15	23.33 ± 1.53	7.33 ± 4.04	1.33 ± 1.53	5.00 ± 1.73	23.00 ± 1.00	4.67 ± 0.58	2.33 ± 1.15	5.33 ± 2.52	27.33 ± 2.08	1.33 ± 0.58	1.67 ± 1.15	2.67 ± 2.89	28.67 ± 2.52	5.67 ± 2.89	1.00 ± 1.00	2.00 ± 1.00	29.67 ± 5.03	1.67 ± 1.53	2.00 ± 1.73
LE1477_2012	LE 1477	2012	2	4.67 ± 0.58	29.00 ± 5.57	4.67 ± 3.06	0.33 ± 0.58	1.33 ± 0.58	23.33 ± 2.08	10.00 ± 4.58	2.00 ± 2.00	7.00 ± 3.61	27.00 ± 7.00	2.33 ± 0.58	0.33 ± 0.58	8.67 ± 4.04	29.67 ± 3.06	1.00 ± 1.00	0.67 ± 0.58	4.00 ± 3.61	30.67 ± 4.93	2.33 ± 1.53	0.33 ± 0.58	4.33 ± 1.53	31.33 ± 3.51	2.33 ± 2.08	0.67 ± 0.58
LE1477_2018	LE 1477	2018	2	1.67 ± 2.08	18.33 ± 3.06	11.00 ± 3.46	1.33 ± 1.53	0.33 ± 0.58	16.67 ± 4.04	17.33 ± 2.08	1.00 ± 1.00	7.00 ± 2.65	22.67 ± 3.06	2.67 ± 2.08	0.33 ± 0.58	4.33 ± 2.08	28.67 ± 0.58	3.67 ± 2.08	0.67 ± 0.58	4.00 ± 4.58	30.33 ± 1.15	3.00 ± 2.00	0.33 ± 0.58	1.67 ± 2.08	29.33 ± 3.21	4.67 ± 2.31	1.33 ± 0.58
LE1491_2019	LE 1491	2019	2	0.67 ± 0.58	21.00 ± 2.65	13.33 ± 7.57	1.67 ± 1.53	0.00 ± 0.00	15.33 ± 7.02	14.00 ± 5.00	1.33 ± 0.58	3.33 ± 2.31	27.33 ± 5.69	5.33 ± 1.53	1.00 ± 0.00	3.67 ± 0.58	23.00 ± 1.73	3.00 ± 1.00	0.67 ± 1.15	2.00 ± 1.00	29.67 ± 4.04	5.33 ± 3.79	0.33 ± 0.58	2.00 ± 1.73	28.67 ± 2.31	4.67 ± 2.31	0.67 ± 0.58
LE1493_2020	LE 1493	2020	2	0.67 ± 0.58	16.33 ± 4.16	8.33 ± 4.73	0.67 ± 0.58	0.00 ± 0.00	14.00 ± 4.00	9.67 ± 1.15	1.33 ± 1.53	2.67 ± 1.15	17.67 ± 3.79	1.67 ± 1.53	0.67 ± 0.58	3.67 ± 1.15	16.00 ± 2.65	2.33 ± 1.53	1.33 ± 1.53	2.67 ± 2.08	15.67 ± 1.53	5.33 ± 4.93	1.00 ± 1.00	1.67 ± 1.53	22.00 ± 1.73	2.00 ± 1.73	1.00 ± 1.00
LE1495_2012	LE 1495	2012	2	0.67 ± 0.58	22.00 ± 3.46	5.33 ± 3.06	2.33 ± 1.15	0.33 ± 0.58	21.33 ± 5.77	9.67 ± 5.51	1.00 ± 1.00	3.67 ± 2.52	25.00 ± 3.46	1.33 ± 0.58	1.67 ± 2.08	3.33 ± 1.15	23.00 ± 2.00	3.00 ± 1.00	1.00 ± 0.00	3.00 ± 3.61	20.67 ± 2.52	4.33 ± 2.89	1.00 ± 1.00	1.67 ± 1.53	22.67 ± 1.15	2.33 ± 0.58	1.00 ± 1.73
LE1495_2017	LE 1495	2017	2	1.67 ± 2.89	24.00 ± 5.00	7.67 ± 4.04	1.67 ± 0.58	1.33 ± 0.58	30.00 ± 3.46	7.33 ± 4.51	1.33 ± 1.53	3.33 ± 2.08	30.33 ± 3.06	7.33 ± 1.53	1.33 ± 0.58	6.00 ± 2.00	28.33 ± 4.93	2.00 ± 1.73	2.00 ± 1.73	1.67 ± 1.53	29.00 ± 3.61	8.00 ± 0.00	3.33 ± 2.52	1.67 ± 1.53	28.67 ± 3.21	4.67 ± 3.79	2.33 ± 1.53
LE1515_1990	LE 1515	1990	2	1.00 ± 1.00	25.33 ± 5.13	5.67 ± 3.51	5.67 ± 3.06	0.67 ± 0.58	23.67 ± 5.13	9.33 ± 3.21	6.33 ± 2.08	2.33 ± 3.21	22.67 ± 3.21	6.33 ± 0.58	4.00 ± 2.65	1.67 ± 2.08	25.67 ± 4.16	6.00 ± 2.65	6.67 ± 0.58	1.33 ± 1.15	22.33 ± 6.66	6.33 ± 4.16	6.00 ± 2.65	2.33 ± 0.58	26.00 ± 0.00	6.67 ± 1.53	6.67 ± 3.21
LE1515_2018	LE 1515	2018	2	1.00 ± 1.00	26.33 ± 4.51	9.67 ± 2.31	0.67 ± 1.15	0.00 ± 0.00	28.33 ± 3.06	12.33 ± 2.52	0.33 ± 0.58	5.00 ± 5.00	28.00 ± 3.46	6.33 ± 2.52	1.00 ± 1.00	4.67 ± 1.53	33.00 ± 5.29	3.00 ± 1.00	0.33 ± 0.58	5.00 ± 6.08	32.00 ± 3.61	5.00 ± 2.65	0.33 ± 0.58	2.00 ± 0.00	36.67 ± 4.04	4.00 ± 1.00	0.33 ± 0.58
LE1540_1990b	LE 1540	1990	2	1.67 ± 1.15	28.33 ± 0.58	3.67 ± 1.53	1.33 ± 0.58	0.33 ± 0.58	21.33 ± 2.31	8.67 ± 2.31	1.67 ± 0.58	1.33 ± 2.31	24.67 ± 2.08	3.00 ± 2.00	3.00 ± 1.00	2.00 ± 1.73	22.00 ± 3.61	3.00 ± 2.65	1.33 ± 0.58	1.33 ± 0.58	23.00 ± 1.73	3.33 ± 0.58	1.67 ± 1.53	1.67 ± 1.53	26.33 ± 1.53	3.33 ± 2.52	2.67 ± 1.15
LE1540_2018	LE 1540	2018	2	1.67 ± 0.58	26.00 ± 3.46	8.33 ± 4.04	1.00 ± 1.73	1.00 ± 1.00	23.67 ± 7.51	13.00 ± 3.46	1.33 ± 0.58	4.00 ± 1.00	30.67 ± 0.58	5.00 ± 2.65	0.33 ± 0.58	3.00 ± 1.73	32.00 ± 3.61	3.33 ± 2.08	1.67 ± 0.58	2.33 ± 0.58	27.33 ± 2.52	6.00 ± 1.00	1.33 ± 0.58	2.00 ± 1.73	30.00 ± 2.65	6.67 ± 5.51	1.00 ± 1.00
LE1548_2017	LE 1548	2017	2	1.67 ± 1.15	20.33 ± 4.62	14.00 ± 2.00	1.33 ± 1.53	0.33 ± 0.58	15.33 ± 5.03	18.67 ± 3.21	2.33 ± 1.15	3.00 ± 1.00	24.33 ± 6.66	8.00 ± 5.29	3.67 ± 2.89	3.67 ± 1.53	32.00 ± 3.61	7.33 ± 1.15	1.33 ± 0.58	1.67 ± 0.58	27.33 ± 4.62	8.33 ± 1.15	3.33 ± 2.52	1.67 ± 1.53	26.33 ± 4.93	8.00 ± 2.00	3.67 ± 0.58
LE1559_2012	LE 1559	2012	2	0.33 ± 0.58	20.67 ± 3.79	9.67 ± 6.11	1.33 ± 1.53	0.67 ± 0.58	16.33 ± 3.51	12.33 ± 3.06	1.67 ± 1.53	1.00 ± 1.00	23.00 ± 1.73	7.67 ± 1.53	1.67 ± 1.15	3.00 ± 1.00	23.67 ± 2.31	3.33 ± 1.53	0.33 ± 0.58	2.00 ± 1.73	23.33 ± 4.16	7.33 ± 1.15	3.33 ± 3.21	1.00 ± 1.00	23.33 ± 0.58	4.33 ± 1.15	3.33 ± 0.58
LE1559_2018	LE 1559	2018	2	0.67 ± 0.58	21.67 ± 6.03	13.33 ± 5.03	1.00 ± 1.00	0.00 ± 0.00	14.00 ± 3.61	19.00 ± 3.61	1.33 ± 1.53	1.00 ± 1.00	29.67 ± 5.51	8.33 ± 7.57	0.00 ± 0.00	2.00 ± 1.00	30.67 ± 4.51	2.67 ± 1.53	1.67 ± 1.15	1.33 ± 1.53	25.67 ± 4.73	7.00 ± 4.00	0.67 ± 0.58	0.33 ± 0.58	31.00 ± 2.00	4.00 ± 2.00	1.00 ± 0.00
LE1588_2012	LE 1588	2012	2	2.33 ± 1.53	22.67 ± 4.73	6.67 ± 2.08	1.67 ± 0.58	3.00 ± 1.00	24.33 ± 4.93	8.00 ± 5.20	1.33 ± 0.58	4.67 ± 2.89	26.00 ± 3.61	2.67 ± 0.58	1.67 ± 0.58	3.67 ± 2.08	27.67 ± 2.08	1.67 ± 1.15	2.00 ± 1.73	5.33 ± 5.77	25.00 ± 6.00	5.00 ± 3.46	2.33 ± 1.53	4.00 ± 1.73	28.67 ± 1.53	4.00 ± 3.46	1.33 ± 0.58
LE1588_2018	LE 1588	2018	2	2.33 ± 1.53	27.67 ± 11.06	7.33 ± 7.51	0.67 ± 1.15	1.33 ± 0.58	24.67 ± 4.16	14.00 ± 3.61	0.33 ± 0.58	7.33 ± 3.21	28.67 ± 2.08	2.67 ± 2.52	0.33 ± 0.58	7.00 ± 2.65	31.00 ± 3.61	2.33 ± 1.53	0.33 ± 0.58	6.67 ± 4.73	25.33 ± 0.58	6.67 ± 5.03	0.33 ± 0.58	3.33 ± 1.53	34.00 ± 1.73	2.00 ± 1.73	0.67 ± 1.15
LE1593_2014	LE 1593	2014	2	6.33 ± 2.31	34.00 ± 2.00	4.33 ± 3.21	1.67 ± 0.58	0.67 ± 0.58	30.00 ± 6.08	8.67 ± 1.53	1.67 ± 2.08	10.33 ± 4.73	34.33 ± 5.13	2.00 ± 1.73	0.33 ± 0.58	8.00 ± 4.36	33.67 ± 2.08	3.00 ± 2.00	1.67 ± 1.15	6.67 ± 3.79	32.67 ± 2.89	5.00 ± 3.61	2.33 ± 0.58	2.67 ± 1.15	37.33 ± 3.51	1.67 ± 1.53	2.00 ± 1.73
LE1725_2018	LE 1725	2018	2	1.00 ± 1.73	13.67 ± 2.52	3.67 ± 1.53	0.33 ± 0.58	0.33 ± 0.58	14.00 ± 1.73	7.67 ± 0.58	0.00 ± 0.00	2.67 ± 1.15	20.00 ± 4.58	2.00 ± 0.00	0.00 ± 0.00	2.67 ± 1.53	19.00 ± 2.65	1.00 ± 0.00	0.67 ± 0.58	2.67 ± 0.58	19.67 ± 3.51	2.67 ± 0.58	0.33 ± 0.58	2.00 ± 1.00	22.33 ± 3.51	2.67 ± 0.58	0.67 ± 1.15
LE1725_2019	LE 1725	2019	2	1.00 ± 1.00	20.33 ± 4.93	4.67 ± 2.08	1.33 ± 0.58	0.00 ± 0.00	9.67 ± 0.58	12.33 ± 2.08	1.00 ± 0.00	3.00 ± 1.73	17.00 ± 5.00	1.33 ± 1.53	0.33 ± 0.58	2.00 ± 1.73	18.33 ± 2.08	3.67 ± 2.52	0.33 ± 0.58	0.67 ± 1.15	19.00 ± 3.46	2.67 ± 2.08	0.67 ± 0.58	1.67 ± 1.15	18.67 ± 8.33	2.00 ± 2.65	0.33 ± 0.58
LE1476_2019	LE 1476	2019	3	0.33 ± 0.58	17.00 ± 1.00	5.00 ± 2.65	0.67 ± 1.15	0.67 ± 1.15	12.67 ± 4.04	6.67 ± 3.51	1.33 ± 0.58	3.00 ± 1.00	17.33 ± 3.06	2.33 ± 1.15	0.67 ± 0.58	2.67 ± 2.08	17.00 ± 1.73	3.33 ± 0.58	0.33 ± 0.58	1.67 ± 1.53	19.33 ± 3.79	5.00 ± 2.00	0.33 ± 0.58	1.33 ± 2.31	16.67 ± 0.58	5.00 ± 3.46	3.00 ± 2.65
LE1807_2018	LE 1807	2018	3	0.67 ± 0.58	13.33 ± 2.52	12.00 ± 6.08	1.67 ± 1.15	2.00 ± 1.00	17.33 ± 6.81	8.33 ± 2.08	1.33 ± 1.53	2.00 ± 1.00	19.00 ± 1.73	4.33 ± 2.08	0.33 ± 0.58	3.00 ± 1.00	18.67 ± 3.79	3.33 ± 1.53	0.33 ± 0.58	1.33 ± 0.58	23.00 ± 2.00	2.00 ± 1.00	0.67 ± 1.15	1.33 ± 0.58	15.00 ± 3.61	8.67 ± 1.15	0.67 ± 0.58
LE1807_2019	LE 1807	2019	3	0.00 ± 0.00	11.00 ± 2.65	15.33 ± 4.04	1.33 ± 0.58	1.33 ± 1.15	14.00 ± 4.58	9.00 ± 3.00	2.67 ± 2.08	2.00 ± 1.00	24.33 ± 4.51	3.00 ± 1.00	1.67 ± 0.58	2.67 ± 1.15	24.67 ± 4.04	2.33 ± 1.15	0.67 ± 1.15	2.33 ± 1.15	25.00 ± 1.00	5.00 ± 2.00	0.67 ± 0.58	2.00 ± 1.73	17.33 ± 4.93	7.67 ± 2.31	1.00 ± 1.00
LE1925_2009	LE 1925	2009	3	5.67 ± 2.89	22.67 ± 4.04	2.67 ± 2.52	0.67 ± 0.58	6.67 ± 1.53	19.67 ± 1.15	2.00 ± 1.73	2.33 ± 1.53	5.67 ± 0.58	25.00 ± 3.61	3.33 ± 2.08	1.67 ± 1.15	6.67 ± 2.08	24.00 ± 1.00	1.33 ± 1.53	2.00 ± 1.00	5.67 ± 3.21	22.33 ± 2.31	3.67 ± 1.15	2.00 ± 2.00	4.67 ± 1.15	20.33 ± 5.51	3.33 ± 2.08	2.00 ± 1.00
LE1925_2020	LE 1925	2020	3	1.67 ± 1.15	13.67 ± 4.04	2.00 ± 0.00	1.33 ± 1.53	1.67 ± 1.53	9.67 ± 2.31	3.67 ± 2.89	0.00 ± 0.00	2.33 ± 2.08	12.00 ± 2.00	1.33 ± 0.58	0.67 ± 0.58	2.67 ± 1.15	14.67 ± 2.52	1.00 ± 1.00	1.00 ± 1.00	3.67 ± 1.53	11.33 ± 0.58	1.67 ± 0.58	1.33 ± 1.53	2.33 ± 0.58	9.33 ± 3.06	2.67 ± 2.31	1.67 ± 2.08
LE2012_2019	LE 2012	2019	3	5.00 ± 0.00	27.00 ± 3.61	8.33 ± 1.53	0.67 ± 0.58	7.33 ± 1.53	33.33 ± 0.58	2.00 ± 1.00	0.33 ± 0.58	16.67 ± 5.51	24.33 ± 6.81	1.67 ± 1.53	0.00 ± 0.00	15.00 ± 3.46	27.00 ± 3.00	1.00 ± 1.73	0.33 ± 0.58	13.00 ± 1.00	25.67 ± 2.89	3.33 ± 2.08	0.67 ± 0.58	9.33 ± 1.15	22.67 ± 5.13	4.67 ± 3.06	0.33 ± 0.58
LE2546_2017	LE 2546	2017	3	3.00 ± 1.73	19.33 ± 6.43	11.67 ± 3.06	3.33 ± 1.15	2.00 ± 1.73	23.00 ± 4.00	12.00 ± 1.00	2.00 ± 1.73	6.67 ± 1.53	23.00 ± 1.73	6.33 ± 2.08	1.33 ± 0.58	5.67 ± 3.51	27.33 ± 0.58	7.33 ± 1.15	1.00 ± 1.00	3.67 ± 1.15	27.33 ± 2.52	7.33 ± 0.58	1.67 ± 1.53	4.67 ± 2.52	22.00 ± 2.65	8.67 ± 3.79	2.00 ± 1.73
LE2575_2015	LE 2575	2015	3	1.67 ± 1.15	22.33 ± 5.51	16.00 ± 1.00	2.67 ± 1.53	3.00 ± 1.00	21.00 ± 3.46	15.00 ± 1.00	3.67 ± 3.06	5.67 ± 2.08	31.00 ± 2.65	3.67 ± 2.52	1.00 ± 1.00	2.67 ± 2.52	28.33 ± 6.03	7.00 ± 1.73	3.33 ± 2.31	5.67 ± 3.06	26.33 ± 3.06	8.33 ± 3.21	2.33 ± 1.53	4.00 ± 1.00	27.00 ± 6.00	7.67 ± 3.79	2.67 ± 1.15
LE2595_2017	LE 2595	2017	3	3.33 ± 1.15	23.33 ± 5.77	11.33 ± 3.51	2.33 ± 0.58	3.00 ± 1.00	23.33 ± 6.03	8.00 ± 1.73	1.00 ± 1.73	8.33 ± 4.51	26.67 ± 5.03	4.33 ± 1.53	1.00 ± 1.00	7.33 ± 2.08	26.67 ± 3.21	4.33 ± 3.21	1.33 ± 0.58	6.00 ± 3.00	28.00 ± 4.36	4.33 ± 0.58	3.33 ± 2.52	3.67 ± 1.53	24.33 ± 3.06	8.67 ± 3.06	1.67 ± 2.08
LE2772_1980	LE 2772	1980	3	0.67 ± 0.58	13.67 ± 3.79	6.00 ± 1.73	6.33 ± 2.31	1.33 ± 0.58	17.67 ± 1.53	9.33 ± 5.03	4.00 ± 2.65	2.67 ± 2.08	25.67 ± 3.06	3.67 ± 2.08	1.67 ± 0.58	3.67 ± 0.58	24.33 ± 2.52	4.33 ± 2.08	1.67 ± 0.58	2.67 ± 1.53	22.33 ± 3.51	3.00 ± 1.73	3.67 ± 3.79	1.33 ± 1.53	13.67 ± 5.51	9.67 ± 4.51	5.33 ± 0.58
LE2772_2020	LE 2772	2020	3	1.00 ± 0.00	7.33 ± 1.15	3.33 ± 1.53	2.67 ± 1.15	3.33 ± 1.15	10.33 ± 1.15	4.00 ± 1.73	0.67 ± 0.58	4.33 ± 1.15	9.33 ± 3.21	1.33 ± 0.58	0.33 ± 0.58	5.00 ± 1.00	10.67 ± 4.04	1.67 ± 1.15	0.67 ± 0.58	3.33 ± 1.53	9.67 ± 2.52	1.33 ± 0.58	0.33 ± 0.58	2.67 ± 1.53	11.00 ± 1.00	3.33 ± 2.31	0.33 ± 0.58
LE2791_1975	LE 2791	1975	3	0.67 ± 0.58	15.67 ± 2.52	7.33 ± 2.52	6.67 ± 5.13	2.00 ± 1.00	21.00 ± 1.73	8.33 ± 3.06	6.33 ± 2.31	2.00 ± 1.00	26.33 ± 0.58	6.67 ± 0.58	3.00 ± 1.00	2.67 ± 2.31	22.00 ± 4.00	5.67 ± 1.15	5.67 ± 2.52	2.33 ± 1.53	22.00 ± 2.65	6.00 ± 4.58	3.00 ± 0.00	1.67 ± 0.58	21.67 ± 2.52	7.33 ± 2.52	3.33 ± 0.58
LE2791_2017	LE 2791	2017	3	0.67 ± 1.15	27.67 ± 3.51	11.33 ± 2.08	1.67 ± 0.58	1.67 ± 1.53	26.67 ± 5.03	10.67 ± 4.16	1.67 ± 0.58	7.33 ± 4.04	33.00 ± 3.00	1.33 ± 1.53	1.33 ± 0.58	4.33 ± 1.15	31.33 ± 3.06	3.33 ± 2.52	2.33 ± 1.15	4.33 ± 1.53	31.33 ± 5.77	2.67 ± 3.06	1.67 ± 0.58	2.33 ± 0.58	30.00 ± 5.00	6.00 ± 3.61	2.33 ± 2.08
LE2793_2018	LE 2793	2018	3	1.67 ± 1.15	17.33 ± 1.53	6.33 ± 3.21	0.67 ± 0.58	5.33 ± 1.53	20.67 ± 3.51	3.00 ± 1.00	1.33 ± 0.58	8.33 ± 4.04	18.00 ± 0.00	1.00 ± 0.00	0.67 ± 0.58	7.33 ± 2.52	17.67 ± 3.06	0.67 ± 0.58	0.33 ± 0.58	8.00 ± 2.65	19.67 ± 1.53	1.33 ± 0.58	0.67 ± 0.58	5.67 ± 2.08	16.00 ± 0.00	5.33 ± 2.89	0.33 ± 0.58
LE2800_1997	LE 2800	1997	3	0.67 ± 1.15	13.33 ± 2.08	8.00 ± 3.46	9.67 ± 3.21	0.33 ± 0.58	17.33 ± 4.93	8.33 ± 1.53	6.33 ± 1.53	2.00 ± 1.73	16.67 ± 7.77	5.67 ± 0.58	8.00 ± 2.00	3.00 ± 1.00	15.67 ± 4.16	6.33 ± 4.04	6.67 ± 0.58	1.67 ± 0.58	16.67 ± 3.21	5.00 ± 1.00	8.67 ± 2.89	2.00 ± 2.00	10.67 ± 2.31	8.67 ± 2.08	7.67 ± 3.06
LE2800_2018	LE 2800	2018	3	1.00 ± 1.00	16.67 ± 5.86	15.33 ± 2.08	1.67 ± 1.15	3.00 ± 1.73	20.33 ± 2.52	7.67 ± 2.31	4.33 ± 1.15	7.33 ± 1.53	28.00 ± 5.57	5.67 ± 5.51	0.33 ± 0.58	5.00 ± 2.00	26.67 ± 4.93	4.67 ± 4.51	1.00 ± 1.00	3.67 ± 0.58	25.67 ± 1.53	4.67 ± 1.53	1.67 ± 1.53	1.67 ± 2.08	24.67 ± 1.15	8.00 ± 1.73	1.00 ± 1.00
LE2810_2001	LE 2810	2001	3	0.00 ± 0.00	3.33 ± 0.58	18.00 ± 0.00	18.33 ± 3.06	0.00 ± 0.00	4.67 ± 0.58	13.00 ± 5.20	16.33 ± 0.58	0.33 ± 0.58	6.67 ± 2.89	17.67 ± 2.52	10.33 ± 2.52	0.00 ± 0.00	7.33 ± 0.58	18.67 ± 3.51	14.67 ± 4.04	0.00 ± 0.00	5.33 ± 1.53	15.33 ± 2.08	14.67 ± 2.08	0.00 ± 0.00	3.00 ± 1.00	14.33 ± 2.52	18.67 ± 6.43
LE2810_2018	LE 2810	2018	3	0.00 ± 0.00	3.67 ± 2.52	9.33 ± 2.08	4.00 ± 1.00	0.00 ± 0.00	9.33 ± 4.04	8.00 ± 3.00	4.33 ± 2.08	0.00 ± 0.00	9.00 ± 1.73	10.67 ± 2.31	1.00 ± 1.00	0.00 ± 0.00	10.67 ± 1.15	3.67 ± 1.15	2.00 ± 1.00	0.00 ± 0.00	11.67 ± 2.31	9.33 ± 3.79	2.67 ± 1.53	0.00 ± 0.00	5.33 ± 2.08	11.67 ± 3.06	5.00 ± 1.00
LE2838_2002	LE 2838	2002	3	2.67 ± 1.53	24.33 ± 3.06	6.00 ± 1.00	4.00 ± 2.00	2.00 ± 1.00	25.67 ± 2.08	6.00 ± 1.00	1.33 ± 0.58	4.33 ± 1.53	26.33 ± 3.21	4.67 ± 1.53	2.67 ± 1.53	2.67 ± 1.15	28.00 ± 3.00	3.67 ± 1.53	2.00 ± 1.00	1.67 ± 1.15	31.33 ± 0.58	2.33 ± 2.08	3.00 ± 1.00	1.33 ± 1.53	23.67 ± 2.52	2.67 ± 1.53	5.67 ± 3.06
LE2838_2018	LE 2838	2018	3	7.33 ± 2.31	29.00 ± 1.00	2.00 ± 1.00	1.00 ± 1.00	7.67 ± 3.51	26.67 ± 2.52	3.00 ± 1.73	1.00 ± 1.00	10.33 ± 6.11	21.00 ± 1.73	3.33 ± 2.52	1.67 ± 1.15	9.67 ± 4.04	26.33 ± 4.04	1.33 ± 1.53	0.67 ± 0.58	5.00 ± 2.00	28.33 ± 3.06	2.67 ± 0.58	2.00 ± 1.73	7.00 ± 2.65	26.00 ± 2.00	2.00 ± 2.00	2.67 ± 1.53

## Sheet: Table S3
Supplemental Table S3: Number of normal seedlings (out of 50) counted 4, 7 and 11 days after sowing (DAS) and of abnormal seedlings counted 11 DAS under controlled conditions in a germination cabinet without or with seed treatments with plasma after 6-months storage (CON: control, PPA: plasma processed air, CD60/120: corona discharge for 60/120 s, ArDBD/airDBD: argon/air dielectric barrier discha…
				CON				PPA				CD60				CD120				ArDBD				airDBD
Identifier	Accession	Harvest year	Batch	4 DAS	7 DAS	11 DAS	abnormal	4 DAS	7 DAS	11 DAS	abnormal	4 DAS	7 DAS	11 DAS	abnormal	4 DAS	7 DAS	11 DAS	abnormal	4 DAS	7 DAS	11 DAS	abnormal	4 DAS	7 DAS	11 DAS	abnormal
LE1258_2011	LE 1258	2011	1	5.00 ± 1.00	31.67 ± 3.51	7.67 ± 1.53	1.00 ± 1.00	4.00 ± 1.00	31.00 ± 2.00	5.67 ± 1.53	2.33 ± 1.53	21.67 ± 3.06	19.33 ± 2.08	1.67 ± 0.58	1.33 ± 0.58	11.33 ± 1.53	26.33 ± 2.52	1.67 ± 0.58	1.67 ± 2.08	13.67 ± 2.89	28.33 ± 4.16	3.00 ± 1.73	1.00 ± 1.00	12.67 ± 4.16	26.67 ± 2.08	2.00 ± 1.00	1.67 ± 1.15
LE1258_2015	LE 1258	2015	1	8.00 ± 2.65	28.33 ± 4.16	8.67 ± 2.89	1.00 ± 0.00	4.33 ± 1.53	28.00 ± 4.36	9.33 ± 3.51	2.00 ± 1.00	18.00 ± 3.00	25.00 ± 2.00	2.00 ± 1.00	0.33 ± 0.58	15.00 ± 7.21	28.33 ± 3.79	2.00 ± 2.65	0.00 ± 0.00	15.00 ± 7.21	27.67 ± 3.79	1.00 ± 1.00	1.00 ± 1.00	19.33 ± 8.50	23.33 ± 6.35	2.67 ± 1.53	1.00 ± 1.00
LE1368_2012	LE 1368	2012	1	3.67 ± 1.15	23.33 ± 6.03	9.67 ± 3.06	2.00 ± 1.00	4.67 ± 2.31	23.67 ± 4.62	7.67 ± 1.53	2.00 ± 1.73	8.33 ± 3.06	30.00 ± 2.00	3.00 ± 1.00	0.67 ± 0.58	6.67 ± 0.58	30.00 ± 2.65	3.00 ± 1.00	1.00 ± 1.73	4.33 ± 2.08	30.00 ± 1.73	3.33 ± 1.15	3.00 ± 2.65	7.33 ± 1.53	31.67 ± 3.79	1.33 ± 0.58	0.33 ± 0.58
LE1368_2017	LE 1368	2017	1	1.67 ± 1.15	16.33 ± 4.51	18.67 ± 4.16	5.00 ± 1.00	2.33 ± 1.53	17.67 ± 8.50	14.00 ± 6.08	1.67 ± 0.58	5.33 ± 0.58	28.00 ± 4.36	8.00 ± 4.58	2.33 ± 1.15	4.67 ± 1.53	28.67 ± 4.04	4.67 ± 2.08	2.00 ± 1.00	3.33 ± 3.06	27.00 ± 1.00	7.33 ± 2.08	3.00 ± 2.00	3.33 ± 0.58	29.00 ± 5.57	6.67 ± 5.13	1.67 ± 0.58
LE1376_2015	LE 1376	2015	1	2.00 ± 1.00	12.33 ± 2.89	15.00 ± 2.65	2.00 ± 2.00	1.33 ± 1.53	7.33 ± 3.06	18.33 ± 5.51	3.00 ± 1.00	3.33 ± 1.53	19.67 ± 5.77	10.67 ± 3.51	1.33 ± 1.53	2.67 ± 1.53	21.67 ± 3.21	8.67 ± 2.08	1.00 ± 1.00	2.00 ± 2.00	15.33 ± 1.53	12.33 ± 4.04	2.67 ± 2.08	3.67 ± 1.15	16.33 ± 6.03	9.33 ± 3.79	2.00 ± 1.00
LE1376_2019	LE 1376	2019	1	1.33 ± 1.15	11.00 ± 1.00	17.67 ± 5.51	1.67 ± 0.58	1.00 ± 1.00	13.67 ± 3.06	19.00 ± 2.65	1.67 ± 1.15	5.33 ± 1.53	18.67 ± 3.51	11.33 ± 4.04	0.33 ± 0.58	3.33 ± 1.53	21.33 ± 3.06	6.67 ± 3.51	0.67 ± 1.15	3.67 ± 2.52	20.00 ± 1.73	9.67 ± 3.06	0.33 ± 0.58	3.00 ± 1.73	16.00 ± 1.73	9.67 ± 1.53	0.33 ± 0.58
LE1381_1984	LE 1381	1984	1	0.00 ± 0.00	4.00 ± 2.65	20.00 ± 1.00	8.67 ± 2.52	0.33 ± 0.58	3.33 ± 1.53	21.67 ± 2.08	8.33 ± 4.04	0.33 ± 0.58	8.33 ± 2.52	19.33 ± 2.08	4.33 ± 3.06	0.00 ± 0.00	7.33 ± 0.58	23.00 ± 1.73	6.33 ± 2.08	0.00 ± 0.00	4.67 ± 1.53	23.67 ± 4.04	6.33 ± 0.58	0.33 ± 0.58	5.67 ± 0.58	20.33 ± 4.51	3.67 ± 1.53
LE1381_2016	LE 1381	2016	1	3.33 ± 0.58	9.00 ± 1.00	30.67 ± 0.58	2.00 ± 2.00	3.00 ± 2.00	14.00 ± 2.00	25.33 ± 1.53	1.33 ± 1.53	8.00 ± 2.65	28.00 ± 3.61	7.00 ± 5.20	2.33 ± 0.58	3.67 ± 2.89	31.67 ± 3.21	9.33 ± 5.03	1.33 ± 1.53	1.00 ± 1.00	24.67 ± 6.03	15.67 ± 3.79	1.67 ± 0.58	4.67 ± 0.58	21.33 ± 0.58	15.33 ± 4.04	0.67 ± 0.58
LE1605_2015	LE 1605	2015	1	4.00 ± 2.00	23.67 ± 1.53	15.00 ± 1.00	1.33 ± 0.58	8.00 ± 3.61	23.67 ± 0.58	9.00 ± 1.00	3.33 ± 1.15	16.00 ± 5.20	19.67 ± 6.35	3.33 ± 1.15	1.33 ± 0.58	12.33 ± 1.53	28.67 ± 3.21	2.67 ± 1.15	1.00 ± 1.00	7.67 ± 1.53	33.67 ± 3.06	2.00 ± 1.00	0.67 ± 0.58	8.33 ± 0.58	27.67 ± 3.79	3.00 ± 1.73	1.00 ± 0.00
LE1934_2015	LE 1934	2015	1	0.67 ± 1.15	11.67 ± 1.53	17.00 ± 2.00	4.00 ± 3.61	2.33 ± 1.53	13.67 ± 4.04	15.67 ± 1.53	3.00 ± 3.46	2.33 ± 1.15	19.67 ± 4.93	10.00 ± 7.00	2.33 ± 1.15	2.33 ± 0.58	27.00 ± 5.20	7.67 ± 2.08	4.00 ± 1.00	2.67 ± 1.15	17.33 ± 3.21	10.00 ± 3.00	2.00 ± 1.73	2.33 ± 1.53	20.33 ± 3.79	10.33 ± 1.53	2.67 ± 0.58
LE1939_2015	LE 1939	2015	1	6.00 ± 2.00	26.67 ± 5.13	6.67 ± 3.06	1.33 ± 1.53	5.00 ± 1.00	25.33 ± 1.53	7.67 ± 2.89	3.00 ± 2.65	4.67 ± 2.89	25.33 ± 5.13	3.33 ± 0.58	3.00 ± 2.65	4.67 ± 1.15	30.00 ± 3.61	6.00 ± 1.73	2.00 ± 1.00	3.00 ± 3.00	29.67 ± 2.31	2.67 ± 0.58	1.67 ± 0.58	3.33 ± 1.53	25.67 ± 2.52	9.00 ± 1.00	2.33 ± 2.31
LE1939_2017	LE 1939	2017	1	0.67 ± 1.15	6.00 ± 1.00	10.33 ± 1.53	2.67 ± 1.53	0.67 ± 1.15	10.00 ± 3.61	15.67 ± 3.21	1.00 ± 1.00	2.33 ± 1.15	18.33 ± 4.73	4.00 ± 2.65	4.33 ± 0.58	1.33 ± 1.53	22.67 ± 4.04	6.33 ± 0.58	2.33 ± 0.58	2.00 ± 1.73	15.00 ± 4.36	8.33 ± 1.53	7.00 ± 1.73	1.67 ± 0.58	12.00 ± 2.65	5.67 ± 2.31	4.00 ± 1.00
LE2561_1992	LE 2561	1992	1	5.33 ± 1.53	16.33 ± 1.15	3.00 ± 2.00	1.33 ± 1.15	4.00 ± 3.46	16.33 ± 0.58	5.67 ± 1.15	2.00 ± 1.73	10.33 ± 2.89	17.00 ± 3.46	2.67 ± 1.53	2.67 ± 1.53	3.67 ± 1.15	20.33 ± 3.06	2.67 ± 1.53	3.00 ± 2.00	4.33 ± 2.08	20.67 ± 2.52	1.67 ± 2.08	2.67 ± 0.58	3.67 ± 0.58	16.00 ± 7.81	4.00 ± 3.61	2.00 ± 1.00
LE2561_2015	LE 2561	2015	1	3.00 ± 1.00	19.00 ± 3.00	17.67 ± 0.58	1.67 ± 2.08	1.67 ± 1.53	16.67 ± 4.93	21.00 ± 7.21	0.67 ± 0.58	6.33 ± 0.58	28.67 ± 2.52	5.33 ± 1.53	1.33 ± 1.53	3.67 ± 1.15	34.33 ± 1.53	3.67 ± 3.06	3.00 ± 1.00	1.67 ± 1.15	22.33 ± 4.73	15.00 ± 6.56	0.67 ± 0.58	4.00 ± 2.00	27.67 ± 4.04	7.67 ± 1.15	0.67 ± 0.58
LE2584_1979	LE 2584	1979	1	0.00 ± 0.00	13.00 ± 4.00	6.00 ± 2.65	2.33 ± 1.53	0.33 ± 0.58	6.33 ± 2.31	9.00 ± 3.61	2.33 ± 2.52	0.33 ± 0.58	9.00 ± 2.65	4.67 ± 0.58	2.33 ± 1.53	0.00 ± 0.00	9.67 ± 4.16	4.67 ± 2.52	1.67 ± 1.53	0.00 ± 0.00	8.67 ± 4.04	6.00 ± 2.65	4.33 ± 3.06	0.33 ± 0.58	10.00 ± 1.73	5.00 ± 3.46	2.33 ± 1.53
LE2584_2015	LE 2584	2015	1	1.00 ± 1.00	10.33 ± 1.53	10.00 ± 2.00	1.00 ± 1.00	4.67 ± 2.31	21.33 ± 5.51	16.00 ± 7.00	1.67 ± 1.15	6.67 ± 1.53	32.67 ± 0.58	4.33 ± 2.08	1.67 ± 2.08	6.67 ± 1.15	33.67 ± 1.53	2.33 ± 1.15	1.33 ± 0.58	3.33 ± 0.58	32.00 ± 3.61	7.67 ± 0.58	0.33 ± 0.58	4.67 ± 2.52	32.33 ± 2.31	7.67 ± 2.08	0.67 ± 0.58
LE2723_2015	LE 2723	2015	1	3.67 ± 0.58	18.33 ± 3.06	22.67 ± 2.08	1.33 ± 1.15	1.67 ± 0.58	20.00 ± 2.00	18.00 ± 1.73	1.67 ± 0.58	9.33 ± 2.52	25.33 ± 4.04	10.67 ± 4.04	1.00 ± 1.00	6.67 ± 1.53	28.33 ± 0.58	9.33 ± 2.52	1.33 ± 0.58	6.00 ± 4.36	23.33 ± 6.43	16.67 ± 9.87	0.67 ± 0.58	6.00 ± 4.36	23.00 ± 5.57	11.33 ± 3.79	1.33 ± 1.53
LE2724_2015	LE 2724	2015	1	2.00 ± 1.00	20.33 ± 2.08	19.00 ± 4.00	1.00 ± 1.00	3.00 ± 0.00	20.33 ± 1.15	19.67 ± 3.79	1.33 ± 1.15	7.33 ± 1.53	32.67 ± 3.51	5.00 ± 1.73	0.67 ± 0.58	5.67 ± 2.52	35.33 ± 2.08	4.00 ± 2.65	2.00 ± 1.00	2.67 ± 3.06	29.33 ± 7.23	13.33 ± 10.41	1.33 ± 1.15	5.67 ± 1.53	28.67 ± 5.13	9.33 ± 3.21	1.33 ± 0.58
LE2732_2015	LE 2732	2015	1	5.00 ± 2.65	19.67 ± 2.89	14.67 ± 1.53	2.00 ± 1.00	3.67 ± 1.15	25.33 ± 6.35	13.00 ± 5.57	1.00 ± 1.00	7.00 ± 1.00	28.67 ± 2.52	3.33 ± 2.08	1.00 ± 0.00	10.00 ± 3.00	29.00 ± 3.46	3.00 ± 2.00	0.33 ± 0.58	4.67 ± 0.58	29.67 ± 7.51	7.67 ± 7.23	0.67 ± 0.58	6.00 ± 1.00	32.33 ± 1.53	3.00 ± 1.00	1.67 ± 1.15
LE2807_2015	LE 2807	2015	1	9.67 ± 2.08	30.67 ± 3.51	4.67 ± 2.52	1.00 ± 0.00	6.00 ± 2.65	30.33 ± 6.35	5.33 ± 3.79	2.00 ± 2.00	15.33 ± 3.21	27.00 ± 3.61	3.00 ± 2.65	1.33 ± 0.58	9.33 ± 2.89	34.33 ± 3.21	1.33 ± 0.58	2.00 ± 1.73	9.67 ± 3.06	29.33 ± 4.16	4.00 ± 2.00	1.67 ± 0.58	11.00 ± 3.61	31.33 ± 3.51	2.67 ± 1.53	2.00 ± 1.00
LE1374_2012	LE 1374	2012	2	6.67 ± 0.58	22.33 ± 4.93	4.33 ± 2.08	2.00 ± 0.00	4.33 ± 1.15	25.67 ± 3.21	7.00 ± 1.73	1.00 ± 1.00	10.33 ± 2.08	27.67 ± 5.86	2.00 ± 2.00	1.00 ± 1.73	8.67 ± 1.53	27.33 ± 8.50	3.33 ± 0.58	1.67 ± 1.53	11.00 ± 1.00	25.67 ± 1.15	2.33 ± 1.15	1.33 ± 0.58	13.33 ± 2.08	27.00 ± 1.73	3.00 ± 1.73	1.00 ± 1.00
LE1374_2017	LE 1374	2017	2	4.33 ± 1.53	23.67 ± 5.51	8.33 ± 2.31	2.33 ± 1.53	2.00 ± 1.00	28.33 ± 5.86	10.00 ± 2.65	0.33 ± 0.58	10.00 ± 4.36	23.33 ± 6.03	3.00 ± 1.73	0.67 ± 0.58	6.33 ± 0.58	29.33 ± 3.06	2.33 ± 0.58	2.00 ± 1.73	11.33 ± 4.04	25.33 ± 1.15	2.00 ± 1.73	1.00 ± 0.00	10.00 ± 1.00	26.00 ± 5.57	2.33 ± 1.53	1.33 ± 1.15
LE1477_2012	LE 1477	2012	2	8.00 ± 2.65	25.67 ± 4.04	7.00 ± 1.73	0.67 ± 0.58	7.00 ± 3.46	24.33 ± 2.31	9.00 ± 2.65	0.67 ± 1.15	16.33 ± 0.58	26.33 ± 1.53	0.67 ± 0.58	0.33 ± 0.58	10.00 ± 5.57	30.67 ± 2.08	1.67 ± 1.53	0.33 ± 0.58	14.67 ± 1.15	27.00 ± 2.00	1.67 ± 0.58	0.67 ± 0.58	10.67 ± 1.53	28.00 ± 7.94	2.33 ± 3.21	1.33 ± 1.15
LE1477_2018	LE 1477	2018	2	4.33 ± 2.08	19.33 ± 2.08	13.33 ± 3.21	1.33 ± 1.53	3.67 ± 0.58	19.00 ± 4.36	14.67 ± 7.02	0.33 ± 0.58	7.00 ± 1.00	30.33 ± 3.21	3.00 ± 1.00	0.00 ± 0.00	4.33 ± 1.53	30.00 ± 3.00	3.33 ± 4.04	0.33 ± 0.58	11.67 ± 2.31	30.33 ± 2.08	1.33 ± 0.58	0.00 ± 0.00	11.67 ± 3.21	23.67 ± 1.53	3.33 ± 4.04	0.00 ± 0.00
LE1491_2019	LE 1491	2019	2	2.33 ± 1.53	21.67 ± 3.51	16.00 ± 1.73	0.67 ± 0.58	1.00 ± 1.00	14.33 ± 5.86	17.00 ± 1.73	0.67 ± 1.15	7.33 ± 0.58	27.33 ± 4.51	5.00 ± 1.00	0.67 ± 1.15	4.00 ± 1.00	32.67 ± 1.53	3.33 ± 1.53	1.00 ± 0.00	10.67 ± 5.03	25.33 ± 4.51	4.33 ± 0.58	0.67 ± 0.58	3.33 ± 0.58	27.33 ± 3.51	3.33 ± 1.15	0.00 ± 0.00
LE1493_2020	LE 1493	2020	2	2.00 ± 0.00	18.33 ± 4.51	12.00 ± 2.00	1.33 ± 0.58	1.00 ± 0.00	20.00 ± 2.00	7.67 ± 1.53	0.67 ± 0.58	6.33 ± 2.52	20.67 ± 0.58	5.33 ± 2.52	0.33 ± 0.58	4.67 ± 2.08	22.67 ± 6.11	3.00 ± 1.73	1.00 ± 1.00	11.00 ± 3.00	17.33 ± 5.03	4.00 ± 1.00	0.67 ± 1.15	4.33 ± 2.52	18.33 ± 3.21	3.00 ± 1.00	0.67 ± 0.58
LE1495_2012	LE 1495	2012	2	4.67 ± 0.58	23.00 ± 1.00	10.67 ± 3.51	2.00 ± 1.00	1.67 ± 1.53	22.00 ± 6.24	6.33 ± 4.04	2.00 ± 2.00	9.67 ± 0.58	26.33 ± 2.08	2.67 ± 0.58	1.33 ± 1.15	5.67 ± 1.15	32.00 ± 1.00	2.33 ± 1.15	1.00 ± 1.73	10.67 ± 2.31	25.33 ± 5.69	4.00 ± 3.46	2.00 ± 1.00	8.33 ± 3.21	24.33 ± 3.79	3.00 ± 1.73	1.33 ± 0.58
LE1495_2017	LE 1495	2017	2	4.33 ± 1.53	24.67 ± 3.21	10.33 ± 0.58	3.67 ± 2.31	4.00 ± 4.58	19.67 ± 6.43	17.33 ± 9.87	1.67 ± 1.53	6.00 ± 1.00	29.33 ± 2.89	7.33 ± 2.08	1.33 ± 0.58	4.33 ± 1.53	32.67 ± 4.62	5.33 ± 2.08	2.33 ± 1.53	9.00 ± 2.00	25.33 ± 0.58	4.33 ± 1.53	1.33 ± 1.53	5.33 ± 2.52	30.33 ± 4.51	6.67 ± 4.93	0.67 ± 0.58
LE1515_1990	LE 1515	1990	2	3.33 ± 0.58	16.33 ± 2.31	10.67 ± 3.06	5.67 ± 2.89	3.00 ± 1.00	19.67 ± 2.52	8.00 ± 2.00	6.67 ± 1.15	4.67 ± 0.58	22.67 ± 3.06	6.67 ± 3.06	4.33 ± 1.53	3.67 ± 0.58	24.33 ± 2.08	6.33 ± 1.53	5.00 ± 0.00	2.67 ± 1.15	17.00 ± 4.58	7.00 ± 2.00	6.00 ± 1.00	4.67 ± 1.15	18.67 ± 2.52	10.67 ± 1.53	4.00 ± 3.46
LE1515_2018	LE 1515	2018	2	4.33 ± 0.58	20.67 ± 6.66	17.33 ± 7.51	0.33 ± 0.58	2.67 ± 0.58	32.33 ± 4.73	9.00 ± 4.58	0.00 ± 0.00	12.00 ± 1.00	30.00 ± 0.00	3.67 ± 0.58	0.33 ± 0.58	6.33 ± 1.15	36.00 ± 2.00	1.33 ± 0.58	0.00 ± 0.00	10.33 ± 6.11	31.33 ± 3.79	2.33 ± 1.15	0.00 ± 0.00	10.67 ± 2.31	27.67 ± 1.53	4.33 ± 2.08	0.67 ± 0.58
LE1540_1990b	LE 1540	1990	2	6.00 ± 2.65	23.33 ± 4.04	3.00 ± 2.65	1.00 ± 1.00	4.67 ± 2.08	22.00 ± 2.00	2.00 ± 1.73	3.67 ± 1.53	5.67 ± 1.15	22.33 ± 3.21	1.33 ± 0.58	1.00 ± 1.00	3.67 ± 2.31	23.33 ± 3.06	1.33 ± 0.58	1.33 ± 0.58	4.00 ± 2.00	21.33 ± 5.51	1.67 ± 0.58	1.67 ± 1.15	5.67 ± 1.15	20.33 ± 4.04	3.67 ± 3.06	2.00 ± 2.65
LE1540_2018	LE 1540	2018	2	4.67 ± 1.53	22.00 ± 4.58	11.00 ± 6.93	1.33 ± 0.58	1.67 ± 0.58	25.33 ± 3.21	13.33 ± 4.73	0.67 ± 1.15	5.00 ± 1.00	30.00 ± 2.65	5.00 ± 2.00	0.67 ± 1.15	3.33 ± 2.52	34.33 ± 1.53	2.67 ± 0.58	0.00 ± 0.00	4.00 ± 1.00	26.33 ± 3.51	5.33 ± 2.08	0.67 ± 0.58	6.00 ± 2.65	31.67 ± 1.53	2.67 ± 1.15	1.00 ± 1.00
LE1548_2017	LE 1548	2017	2	3.33 ± 1.15	17.67 ± 2.89	17.00 ± 2.65	3.00 ± 1.00	1.00 ± 0.00	23.67 ± 4.04	15.00 ± 2.00	1.67 ± 0.58	9.33 ± 1.53	23.00 ± 1.73	4.67 ± 1.15	2.00 ± 1.00	1.00 ± 1.00	34.33 ± 2.08	5.33 ± 0.58	1.67 ± 0.58	7.00 ± 2.65	25.33 ± 4.51	9.00 ± 1.73	1.00 ± 1.00	4.67 ± 2.08	25.67 ± 2.52	7.00 ± 1.73	1.67 ± 1.15
LE1559_2012	LE 1559	2012	2	1.67 ± 0.58	20.67 ± 9.07	12.00 ± 5.57	3.00 ± 2.00	3.00 ± 1.73	25.00 ± 5.57	10.33 ± 2.08	1.33 ± 1.53	10.33 ± 1.53	26.33 ± 2.08	2.33 ± 1.15	0.33 ± 0.58	2.33 ± 1.15	34.00 ± 4.00	4.00 ± 2.00	1.00 ± 1.00	8.67 ± 3.51	25.33 ± 3.79	3.00 ± 1.00	1.33 ± 0.58	5.00 ± 1.73	26.67 ± 0.58	6.00 ± 2.00	0.33 ± 0.58
LE1559_2018	LE 1559	2018	2	1.67 ± 1.15	27.67 ± 6.03	9.67 ± 7.09	1.33 ± 0.58	0.67 ± 1.15	25.00 ± 8.00	11.67 ± 6.51	2.33 ± 1.53	8.33 ± 1.53	29.00 ± 1.00	2.33 ± 1.15	1.00 ± 1.00	2.33 ± 1.15	35.00 ± 3.00	3.33 ± 1.53	1.33 ± 1.15	7.00 ± 2.00	29.33 ± 1.15	3.33 ± 2.52	0.67 ± 0.58	4.67 ± 0.58	31.67 ± 2.08	1.00 ± 1.00	2.00 ± 1.73
LE1588_2012	LE 1588	2012	2	4.00 ± 1.00	23.33 ± 2.52	13.67 ± 3.79	2.33 ± 0.58	5.33 ± 2.52	26.33 ± 2.52	8.00 ± 1.73	0.67 ± 0.58	9.67 ± 3.21	31.00 ± 3.00	4.00 ± 2.00	0.33 ± 0.58	4.33 ± 1.53	36.67 ± 2.31	2.33 ± 1.53	0.67 ± 1.15	5.33 ± 1.53	32.33 ± 4.51	4.67 ± 3.51	1.67 ± 0.58	9.67 ± 5.03	30.00 ± 2.65	3.00 ± 1.73	0.67 ± 0.58
LE1588_2018	LE 1588	2018	2	4.33 ± 2.89	25.33 ± 12.42	14.33 ± 10.12	0.33 ± 0.58	2.67 ± 1.15	32.00 ± 5.29	8.00 ± 2.65	0.33 ± 0.58	12.00 ± 1.73	30.33 ± 2.52	1.67 ± 1.15	0.67 ± 0.58	6.67 ± 1.53	36.67 ± 0.58	1.00 ± 1.00	0.00 ± 0.00	13.67 ± 2.31	25.00 ± 4.36	3.00 ± 2.65	0.33 ± 0.58	10.33 ± 5.69	29.00 ± 6.24	2.33 ± 2.31	0.00 ± 0.00
LE1593_2014	LE 1593	2014	2	5.33 ± 0.58	35.33 ± 0.58	3.00 ± 1.73	1.33 ± 1.53	3.67 ± 2.89	36.00 ± 4.00	3.67 ± 0.58	1.33 ± 0.58	13.00 ± 1.73	28.67 ± 2.52	2.67 ± 1.53	1.33 ± 1.53	8.00 ± 1.00	35.33 ± 1.15	1.00 ± 0.00	0.67 ± 0.58	13.67 ± 2.31	26.00 ± 3.00	3.33 ± 2.31	1.67 ± 0.58	15.00 ± 5.29	30.00 ± 5.00	1.33 ± 0.58	0.00 ± 0.00
LE1725_2018	LE 1725	2018	2	3.67 ± 2.08	19.67 ± 5.03	5.00 ± 1.00	0.00 ± 0.00	2.67 ± 1.53	13.67 ± 2.52	7.33 ± 0.58	0.67 ± 1.15	5.33 ± 1.53	19.00 ± 0.00	1.00 ± 1.00	1.33 ± 0.58	4.33 ± 0.58	27.00 ± 4.36	2.33 ± 2.52	0.00 ± 0.00	9.00 ± 5.29	18.33 ± 2.52	0.67 ± 0.58	0.33 ± 0.58	3.67 ± 1.15	19.33 ± 2.31	4.33 ± 0.58	0.00 ± 0.00
LE1725_2019	LE 1725	2019	2	2.33 ± 1.15	16.33 ± 2.52	5.33 ± 4.04	0.67 ± 0.58	1.67 ± 1.15	9.67 ± 2.31	15.33 ± 3.51	0.33 ± 0.58	5.00 ± 2.00	16.67 ± 1.53	2.33 ± 1.53	0.67 ± 0.58	4.67 ± 2.31	23.00 ± 2.65	3.00 ± 1.00	0.67 ± 0.58	7.00 ± 2.00	21.00 ± 2.00	2.00 ± 2.65	0.67 ± 0.58	3.33 ± 0.58	21.00 ± 1.73	2.00 ± 2.65	0.33 ± 0.58
LE1476_2019	LE 1476	2019	3	1.33 ± 1.53	23.00 ± 5.57	8.00 ± 3.61	1.33 ± 0.58	2.00 ± 1.00	19.33 ± 2.31	5.33 ± 2.31	1.67 ± 1.15	5.00 ± 3.00	25.33 ± 4.73	4.00 ± 4.36	0.67 ± 1.15	6.00 ± 2.00	19.00 ± 4.36	1.67 ± 1.15	0.33 ± 0.58	3.67 ± 2.08	22.33 ± 1.53	2.67 ± 1.53	1.00 ± 1.00	4.33 ± 3.51	25.00 ± 1.73	2.67 ± 2.08	1.67 ± 0.58
LE1807_2018	LE 1807	2018	3	1.33 ± 1.53	26.33 ± 1.15	6.00 ± 3.46	0.67 ± 1.15	1.33 ± 1.53	21.33 ± 2.31	4.00 ± 2.65	0.33 ± 0.58	2.67 ± 1.15	25.67 ± 2.08	1.67 ± 0.58	7.00 ± 11.27	2.33 ± 2.08	26.67 ± 5.51	4.67 ± 1.15	1.00 ± 1.73	2.33 ± 1.15	22.67 ± 1.15	7.33 ± 2.52	0.67 ± 0.58	1.33 ± 1.53	28.00 ± 3.00	3.33 ± 1.53	0.67 ± 0.58
LE1807_2019	LE 1807	2019	3	1.00 ± 0.00	21.67 ± 6.43	8.00 ± 4.58	1.33 ± 0.58	0.33 ± 0.58	21.00 ± 2.00	5.67 ± 2.08	2.00 ± 0.00	3.67 ± 0.58	24.00 ± 2.65	4.33 ± 1.53	0.67 ± 0.58	3.67 ± 2.52	24.67 ± 2.08	6.33 ± 1.15	1.00 ± 0.00	2.00 ± 0.00	16.67 ± 2.52	7.67 ± 2.08	1.67 ± 0.58	2.00 ± 1.00	22.67 ± 4.51	5.33 ± 0.58	1.00 ± 1.00
LE1925_2009	LE 1925	2009	3	7.33 ± 0.58	23.33 ± 2.31	1.33 ± 1.53	2.00 ± 1.73	17.00 ± 2.65	13.00 ± 3.46	2.33 ± 1.15	2.00 ± 1.73	13.33 ± 1.53	20.00 ± 2.00	0.67 ± 1.15	0.33 ± 0.58	16.33 ± 4.16	18.33 ± 5.86	1.33 ± 1.15	1.67 ± 2.08	9.67 ± 3.21	19.00 ± 2.00	2.00 ± 2.00	2.33 ± 0.58	12.00 ± 5.00	19.67 ± 6.43	1.00 ± 1.73	2.00 ± 1.00
LE1925_2020	LE 1925	2020	3	3.33 ± 2.08	17.33 ± 1.53	1.33 ± 0.58	0.33 ± 0.58	3.00 ± 1.73	14.67 ± 3.79	1.33 ± 2.31	0.33 ± 0.58	8.67 ± 4.62	17.33 ± 1.53	1.67 ± 0.58	1.33 ± 1.15	7.67 ± 5.69	12.00 ± 6.24	0.67 ± 1.15	1.33 ± 0.58	8.00 ± 3.61	13.67 ± 1.15	3.33 ± 3.21	1.33 ± 0.58	5.33 ± 1.15	18.33 ± 7.57	1.33 ± 0.58	0.67 ± 0.58
LE2012_2019	LE 2012	2019	3	7.33 ± 3.21	33.33 ± 4.51	1.33 ± 1.15	1.00 ± 1.00	7.00 ± 3.61	34.00 ± 4.58	3.33 ± 0.58	0.00 ± 0.00	15.67 ± 3.51	27.33 ± 2.08	1.00 ± 1.00	0.67 ± 0.58	23.00 ± 2.00	20.00 ± 1.73	0.33 ± 0.58	1.00 ± 1.00	16.00 ± 4.58	28.33 ± 2.89	1.33 ± 0.58	0.67 ± 1.15	20.00 ± 3.61	24.67 ± 3.06	0.33 ± 0.58	1.33 ± 0.58
LE2546_2017	LE 2546	2017	3	4.00 ± 1.00	26.00 ± 1.00	10.00 ± 1.00	2.67 ± 2.52	3.67 ± 0.58	29.33 ± 1.53	6.67 ± 0.58	1.33 ± 1.53	5.67 ± 1.53	34.00 ± 2.65	3.00 ± 2.65	1.67 ± 0.58	11.67 ± 5.03	22.67 ± 8.62	5.67 ± 3.51	1.67 ± 1.15	8.00 ± 3.46	28.33 ± 1.53	5.33 ± 1.53	2.00 ± 1.00	7.33 ± 6.66	32.33 ± 10.97	3.33 ± 3.51	2.67 ± 2.31
LE2575_2015	LE 2575	2015	3	4.67 ± 1.15	31.00 ± 5.29	6.67 ± 1.53	1.33 ± 1.53	6.00 ± 5.00	28.00 ± 5.29	5.33 ± 1.15	1.00 ± 0.00	5.67 ± 2.08	28.33 ± 3.79	4.00 ± 2.65	1.33 ± 0.58	11.00 ± 2.00	30.67 ± 0.58	3.67 ± 1.15	1.00 ± 1.00	6.67 ± 2.89	28.67 ± 5.69	7.33 ± 0.58	1.00 ± 1.00	8.00 ± 1.00	29.00 ± 4.36	4.33 ± 2.08	2.67 ± 1.15
LE2595_2017	LE 2595	2017	3	6.67 ± 1.53	28.67 ± 4.93	6.00 ± 1.73	0.33 ± 0.58	5.00 ± 2.00	28.67 ± 2.31	8.00 ± 1.00	0.67 ± 0.58	8.67 ± 2.08	29.00 ± 1.73	4.67 ± 3.79	0.67 ± 0.58	14.00 ± 2.65	25.67 ± 4.16	5.67 ± 1.53	0.67 ± 0.58	10.67 ± 3.79	29.67 ± 6.51	5.67 ± 3.06	0.33 ± 0.58	12.00 ± 5.57	25.67 ± 4.51	4.00 ± 3.46	1.33 ± 0.58
LE2772_1980	LE 2772	1980	3	2.67 ± 1.53	14.00 ± 3.61	8.00 ± 1.73	2.67 ± 1.15	2.33 ± 1.53	26.00 ± 4.00	6.67 ± 2.08	2.67 ± 0.58	3.00 ± 1.00	23.33 ± 0.58	5.67 ± 1.15	4.67 ± 4.62	6.33 ± 1.53	20.67 ± 4.04	4.00 ± 1.73	2.00 ± 1.73	3.00 ± 2.00	22.00 ± 2.00	3.00 ± 2.00	2.67 ± 0.58	4.67 ± 0.58	26.00 ± 1.00	3.33 ± 3.51	3.33 ± 2.52
LE2772_2020	LE 2772	2020	3	4.33 ± 4.16	18.33 ± 2.31	3.67 ± 1.15	1.00 ± 1.00	3.33 ± 0.58	13.67 ± 0.58	5.67 ± 1.53	0.00 ± 0.00	4.33 ± 0.58	20.67 ± 2.08	2.00 ± 1.00	0.00 ± 0.00	9.00 ± 2.65	21.00 ± 8.19	5.00 ± 4.00	0.33 ± 0.58	3.67 ± 1.15	22.67 ± 5.69	4.00 ± 1.00	1.33 ± 1.15	5.00 ± 1.00	28.00 ± 1.73	3.00 ± 2.00	2.33 ± 0.58
LE2791_1975	LE 2791	1975	3	5.33 ± 1.15	23.33 ± 3.06	4.00 ± 1.00	4.67 ± 3.79	2.67 ± 1.53	20.33 ± 5.86	6.67 ± 1.53	2.67 ± 1.53	3.00 ± 1.73	20.67 ± 5.13	6.67 ± 1.53	4.00 ± 1.00	5.00 ± 1.00	16.33 ± 2.08	4.00 ± 0.00	5.00 ± 2.00	4.33 ± 1.15	22.00 ± 6.00	3.67 ± 0.58	4.33 ± 2.31	4.67 ± 2.31	25.00 ± 1.73	5.67 ± 2.31	3.67 ± 3.21
LE2791_2017	LE 2791	2017	3	2.33 ± 0.58	34.33 ± 4.04	7.67 ± 3.06	1.00 ± 1.00	4.33 ± 1.53	30.33 ± 2.52	6.33 ± 4.16	0.33 ± 0.58	3.33 ± 0.58	37.67 ± 0.58	2.33 ± 1.53	1.33 ± 0.58	11.33 ± 0.58	32.33 ± 4.16	1.67 ± 1.53	0.33 ± 0.58	4.00 ± 2.00	35.67 ± 3.79	2.67 ± 1.53	2.67 ± 1.53	5.67 ± 0.58	33.33 ± 1.15	3.33 ± 0.58	1.00 ± 1.00
LE2793_2018	LE 2793	2018	3	3.00 ± 1.00	29.33 ± 3.79	6.67 ± 2.52	0.33 ± 0.58	3.67 ± 2.08	22.67 ± 5.51	5.00 ± 1.73	1.33 ± 0.58	7.00 ± 1.00	30.67 ± 1.53	1.33 ± 0.58	0.33 ± 0.58	10.67 ± 4.51	26.33 ± 2.52	0.33 ± 0.58	0.00 ± 0.00	7.33 ± 3.51	25.00 ± 2.65	3.67 ± 0.58	0.67 ± 1.15	7.33 ± 1.53	32.00 ± 4.58	1.67 ± 1.15	1.00 ± 1.73
LE2800_1997	LE 2800	1997	3	2.00 ± 1.00	14.67 ± 2.52	7.67 ± 1.53	8.67 ± 2.89	3.00 ± 1.73	12.67 ± 3.06	7.67 ± 0.58	4.33 ± 3.06	2.67 ± 1.53	15.67 ± 5.03	7.00 ± 2.65	7.33 ± 1.53	5.33 ± 2.08	15.33 ± 2.08	4.67 ± 2.52	6.00 ± 1.00	4.33 ± 0.58	12.33 ± 6.03	6.00 ± 2.00	7.00 ± 1.00	1.67 ± 1.53	14.00 ± 3.00	7.67 ± 3.79	6.00 ± 1.00
LE2800_2018	LE 2800	2018	3	2.67 ± 2.52	28.33 ± 6.03	11.67 ± 4.73	2.33 ± 0.58	4.00 ± 1.73	31.00 ± 3.61	7.67 ± 5.13	2.00 ± 0.00	4.33 ± 0.58	35.00 ± 1.00	3.33 ± 1.15	1.67 ± 0.58	8.67 ± 2.89	33.67 ± 2.52	4.00 ± 2.00	0.67 ± 0.58	5.33 ± 3.06	31.67 ± 3.21	6.33 ± 4.16	1.33 ± 0.58	5.00 ± 1.00	32.67 ± 4.62	5.33 ± 2.52	1.33 ± 1.53
LE2810_2001	LE 2810	2001	3	0.00 ± 0.00	10.33 ± 4.51	16.67 ± 2.31	8.67 ± 2.52	0.00 ± 0.00	9.00 ± 0.00	17.33 ± 2.08	11.33 ± 1.53	0.33 ± 0.58	6.33 ± 3.21	14.67 ± 4.16	18.67 ± 4.62	0.00 ± 0.00	12.00 ± 4.36	16.33 ± 2.52	9.67 ± 1.15	0.00 ± 0.00	5.67 ± 1.53	16.33 ± 1.15	16.33 ± 2.08	0.00 ± 0.00	8.33 ± 3.51	21.00 ± 1.00	10.33 ± 0.58
LE2810_2018	LE 2810	2018	3	0.00 ± 0.00	10.00 ± 1.73	8.67 ± 3.21	1.33 ± 2.31	0.33 ± 0.58	7.33 ± 1.15	10.00 ± 1.73	2.00 ± 1.73	0.67 ± 1.15	8.00 ± 3.61	13.67 ± 5.69	3.00 ± 1.73	0.00 ± 0.00	8.67 ± 2.52	5.00 ± 4.36	1.33 ± 1.15	0.00 ± 0.00	11.33 ± 3.51	11.67 ± 2.31	3.00 ± 1.00	0.00 ± 0.00	16.00 ± 1.00	6.33 ± 2.31	3.33 ± 1.15
LE2838_2002	LE 2838	2002	3	2.67 ± 1.15	27.00 ± 2.65	4.67 ± 1.53	3.67 ± 0.58	4.67 ± 1.53	26.33 ± 10.41	3.33 ± 3.06	4.33 ± 2.08	4.00 ± 3.61	29.67 ± 5.51	3.00 ± 1.00	2.00 ± 1.00	5.33 ± 2.31	27.00 ± 4.36	4.67 ± 2.52	2.67 ± 1.53	4.67 ± 0.58	22.67 ± 3.06	5.33 ± 1.53	5.00 ± 0.00	4.33 ± 2.08	28.00 ± 2.00	4.00 ± 1.00	2.33 ± 0.58
LE2838_2018	LE 2838	2018	3	10.67 ± 3.21	26.33 ± 1.53	2.33 ± 1.15	0.67 ± 1.15	12.00 ± 1.73	22.00 ± 3.00	1.33 ± 0.58	0.33 ± 0.58	11.67 ± 5.69	24.00 ± 3.00	1.33 ± 1.53	0.67 ± 1.15	23.00 ± 7.81	12.67 ± 8.14	1.33 ± 1.15	1.33 ± 0.58	11.67 ± 6.03	21.33 ± 5.86	2.67 ± 2.08	1.33 ± 0.58	16.33 ± 2.31	20.33 ± 3.51	0.67 ± 0.58	0.67 ± 1.15

## Sheet: Table S4
Supplemental Table S4: Number of normal seedlings (out of 50) counted 4, 7 and 11 days after sowing (DAS), number of abnormal seedlings counted 11 DAS under greenhouse conditions and plant parameters (shoot number (n), maximum shoot length (mm), fresh matter (g) and dry matter (g)) without or with seed treatments with plasma after short-term storage (CON: control, PPA: plasma processed air, CD60/…
				CON								PPA								CD60								CD120								ArDBD								airDBD
Identifier	Accession	Harvest year	Batch	4 DAS	7 DAS	11 DAS	abnormal	Shoot number	Shoot length	Fresh matter	Dry matter	4 DAS	7 DAS	11 DAS	abnormal	Shoot number	Shoot length	Fresh matter	Dry matter	4 DAS	7 DAS	11 DAS	abnormal	Shoot number	Shoot length	Fresh matter	Dry matter	4 DAS	7 DAS	11 DAS	abnormal	Shoot number	Shoot length	Fresh matter	Dry matter	4 DAS	7 DAS	11 DAS	abnormal	Shoot number	Shoot length	Fresh matter	Dry matter	4 DAS	7 DAS	11 DAS	abnormal	Shoot number	Shoot length
LE1258_2011	LE 1258	2011	1	4.67 ± 7.23	29.67 ± 0.58	4.00 ± 4.58	0.00 ± 0.00	7.33 ± 1.73	69.89 ± 32.74	107.91 ± 5.97	12.85 ± 1.46	3.33 ± 2.08	32.00 ± 6.08	1.67 ± 0.58	1.33 ± 1.15	7.89 ± 0.69	104.00 ± 46.74	130.69 ± 19.80	15.86 ± 1.49	7.67 ± 3.79	29.33 ± 6.81	2.67 ± 1.15	1.67 ± 2.89	8.22 ± 1.02	88.00 ± 27.79	131.66 ± 43.78	16.32 ± 4.83	20.67 ± 8.14	17.00 ± 3.61	3.00 ± 2.65	0.67 ± 0.58	8.11 ± 1.17	100.11 ± 47.17	111.54 ± 22.76	13.73 ± 1.71	7.00 ± 4.58	29.33 ± 6.11	2.00 ± 1.73	1.67 ± 1.15	7.67 ± 1.15	88.56 ± 67.43	123.55 ± 23.92	16.39 ± 4.70	4.33 ± 5.86	30.33 ± 4.04	4.33 ± 3.06	2.00 ± 1.73	8.00 ± 1.53	59.00 ± 16.86
LE1258_2015	LE 1258	2015	1	8.00 ± 10.44	30.00 ± 7.55	1.33 ± 1.53	0.00 ± 0.00	8.78 ± 0.96	24.33 ± 4.67	98.75 ± 29.82	11.39 ± 2.34	4.00 ± 4.36	29.00 ± 1.00	1.33 ± 1.53	1.00 ± 1.00	7.78 ± 0.51	25.22 ± 2.59	118.17 ± 30.41	14.21 ± 3.10	15.33 ± 10.50	25.67 ± 10.26	1.00 ± 1.73	0.67 ± 1.15	7.78 ± 0.19	39.22 ± 12.85	126.64 ± 24.98	14.36 ± 2.55	23.33 ± 9.71	15.33 ± 6.51	1.33 ± 1.53	0.33 ± 0.58	7.22 ± 0.51	37.22 ± 5.72	120.60 ± 18.90	13.43 ± 1.27	14.00 ± 10.15	25.67 ± 10.02	2.33 ± 2.08	0.33 ± 0.58	7.22 ± 0.77	22.89 ± 2.55	143.70 ± 42.36	16.83 ± 6.29	7.00 ± 6.24	25.67 ± 7.02	4.00 ± 3.00	0.00 ± 0.00	8.33 ± 0.33	30.78 ± 3.42
LE1368_2012	LE 1368	2012	1	3.67 ± 3.51	24.00 ± 0.00	3.67 ± 2.31	0.67 ± 0.58	5.33 ± 0.88	644.33 ± 117.41	154.98 ± 27.18	19.52 ± 4.00	3.67 ± 1.53	27.00 ± 3.61	1.67 ± 1.15	0.00 ± 0.00	5.00 ± 0.88	605.67 ± 67.36	122.48 ± 13.60	16.24 ± 3.49	8.00 ± 1.73	25.33 ± 3.06	1.67 ± 2.08	0.67 ± 0.58	5.78 ± 0.69	638.33 ± 103.85	196.99 ± 38.48	23.52 ± 3.93	12.00 ± 5.20	19.33 ± 8.50	2.00 ± 1.00	0.00 ± 0.00	5.22 ± 0.19	632.44 ± 152.38	153.99 ± 16.70	18.27 ± 1.99	3.00 ± 1.73	29.00 ± 2.65	4.00 ± 1.73	0.67 ± 1.15	5.33 ± 0.58	719.78 ± 83.80	181.25 ± 48.95	23.56 ± 10.25	3.00 ± 2.00	27.00 ± 5.00	2.67 ± 1.53	1.00 ± 1.00	5.89 ± 0.19	634.44 ± 88.01
LE1368_2017	LE 1368	2017	1	4.00 ± 1.73	25.33 ± 3.06	3.67 ± 2.08	1.00 ± 1.00	5.00 ± 0.58	575.56 ± 106.18	128.74 ± 23.63	16.01 ± 4.34	1.33 ± 1.53	28.00 ± 1.00	2.00 ± 2.65	2.67 ± 1.53	5.22 ± 0.96	582.67 ± 156.76	139.34 ± 46.59	17.23 ± 6.02	4.33 ± 3.51	30.33 ± 1.15	2.33 ± 1.53	1.00 ± 1.00	5.67 ± 0.58	692.00 ± 113.59	153.88 ± 16.76	19.43 ± 3.28	5.67 ± 5.03	28.67 ± 4.16	3.67 ± 1.53	0.67 ± 1.15	5.11 ± 0.77	602.00 ± 105.79	153.57 ± 58.42	17.36 ± 5.77	1.00 ± 1.00	27.67 ± 2.08	3.67 ± 1.53	0.33 ± 0.58	5.78 ± 0.69	663.11 ± 91.50	176.08 ± 48.45	22.81 ± 10.02	1.00 ± 1.00	26.67 ± 9.87	6.67 ± 6.35	2.00 ± 3.46	5.67 ± 0.88	620.00 ± 44.36
LE1376_2015	LE 1376	2015	1	3.00 ± 1.00	14.00 ± 1.73	5.67 ± 2.52	2.67 ± 0.58	5.78 ± 0.19	601.67 ± 131.20	129.00 ± 25.33	13.45 ± 3.30	0.67 ± 0.58	8.00 ± 1.73	10.00 ± 3.46	3.67 ± 0.58	5.89 ± 0.77	588.89 ± 115.85	171.15 ± 10.20	17.44 ± 1.40	1.33 ± 0.58	16.00 ± 1.73	6.33 ± 3.06	3.00 ± 3.00	6.11 ± 1.26	688.22 ± 96.77	162.31 ± 78.94	18.56 ± 9.68	3.00 ± 3.00	15.00 ± 6.93	7.00 ± 4.00	2.67 ± 2.52	5.89 ± 0.51	620.67 ± 117.94	139.21 ± 35.51	15.12 ± 4.18	0.33 ± 0.58	16.67 ± 5.13	4.33 ± 2.08	2.00 ± 2.65	5.56 ± 0.38	728.11 ± 24.39	182.01 ± 36.84	21.05 ± 6.58	1.33 ± 1.53	15.33 ± 3.21	3.67 ± 1.53	2.33 ± 2.52	5.56 ± 0.38	644.78 ± 146.25
LE1376_2019	LE 1376	2019	1	3.00 ± 1.73	22.33 ± 6.35	8.00 ± 1.00	0.67 ± 0.58	5.56 ± 0.69	430.78 ± 45.34	101.24 ± 21.64	11.38 ± 1.04	1.00 ± 0.00	23.33 ± 3.51	10.33 ± 2.52	1.00 ± 1.00	5.78 ± 0.51	581.44 ± 120.73	188.28 ± 64.20	19.96 ± 6.88	2.67 ± 2.31	18.67 ± 5.51	6.67 ± 2.08	2.33 ± 2.52	5.67 ± 0.33	617.56 ± 106.76	178.15 ± 34.90	19.81 ± 5.32	4.00 ± 1.73	15.33 ± 4.62	6.33 ± 2.08	0.33 ± 0.58	5.78 ± 0.77	523.67 ± 79.80	185.12 ± 55.93	20.79 ± 7.36	6.33 ± 1.53	18.33 ± 2.08	6.33 ± 2.52	2.00 ± 0.00	6.11 ± 0.77	607.22 ± 46.58	197.50 ± 40.21	21.80 ± 5.01	2.33 ± 2.08	16.33 ± 2.31	9.67 ± 3.21	0.33 ± 0.58	5.44 ± 0.69	639.67 ± 51.08
LE1381_1984	LE 1381	1984	1	0.00 ± 0.00	10.33 ± 3.79	5.33 ± 4.93	9.67 ± 5.13	4.67 ± 0.58	403.78 ± 31.31	140.11 ± 2.31	14.72 ± 1.77	0.00 ± 0.00	12.67 ± 2.89	9.00 ± 0.00	11.00 ± 4.58	4.89 ± 1.02	380.22 ± 132.24	171.29 ± 29.82	16.30 ± 2.15	0.00 ± 0.00	5.00 ± 3.61	11.33 ± 4.62	14.33 ± 4.04	5.67 ± 0.33	557.00 ± 132.59	200.46 ± 33.39	20.13 ± 3.29	0.67 ± 0.58	13.33 ± 2.31	8.00 ± 5.57	7.00 ± 1.00	5.00 ± 0.67	440.00 ± 10.97	170.28 ± 24.44	18.13 ± 2.34	0.00 ± 0.00	4.67 ± 4.62	14.33 ± 6.11	8.33 ± 2.89	4.78 ± 0.69	404.11 ± 38.33	171.19 ± 44.22	17.22 ± 6.18	0.00 ± 0.00	9.00 ± 3.46	11.00 ± 3.00	9.33 ± 1.15	4.78 ± 0.38	487.22 ± 132.61
LE1381_2016	LE 1381	2016	1	5.33 ± 3.21	28.67 ± 15.37	11.00 ± 17.35	0.00 ± 0.00	5.56 ± 0.69	436.33 ± 37.16	175.21 ± 33.14	18.37 ± 4.80	3.00 ± 1.73	30.67 ± 1.53	6.33 ± 2.08	0.33 ± 0.58	4.67 ± 0.33	500.22 ± 69.56	194.56 ± 11.61	19.19 ± 2.36	7.33 ± 4.73	34.00 ± 7.00	4.33 ± 1.53	0.67 ± 0.58	6.00 ± 0.33	609.33 ± 65.46	221.67 ± 16.49	22.71 ± 0.05	12.33 ± 11.85	30.67 ± 7.77	1.67 ± 1.53	0.33 ± 0.58	5.33 ± 0.88	477.22 ± 167.05	184.25 ± 60.23	24.15 ± 10.89	5.00 ± 2.00	35.00 ± 4.36	4.33 ± 1.53	1.33 ± 1.15	4.89 ± 0.38	529.33 ± 25.47	190.18 ± 5.55	20.15 ± 1.94	2.67 ± 2.08	32.67 ± 3.06	5.67 ± 1.53	0.67 ± 0.58	5.33 ± 0.33	532.22 ± 96.04
LE1605_2015	LE 1605	2015	1	8.33 ± 7.09	22.67 ± 5.69	4.33 ± 2.52	0.33 ± 0.58	5.56 ± 0.77	445.11 ± 43.92	117.25 ± 24.29	14.08 ± 1.14	6.00 ± 3.00	30.67 ± 2.89	2.67 ± 1.53	1.33 ± 0.58	5.78 ± 0.69	566.44 ± 3.20	158.54 ± 20.83	18.24 ± 1.87	16.33 ± 7.37	23.67 ± 7.23	1.67 ± 1.53	1.67 ± 2.08	5.89 ± 1.02	521.56 ± 110.40	161.62 ± 35.30	18.96 ± 4.10	8.67 ± 12.42	26.33 ± 10.79	2.33 ± 2.52	2.00 ± 1.73	6.00 ± 1.45	563.00 ± 192.79	162.39 ± 53.01	21.42 ± 10.42	14.00 ± 7.00	25.00 ± 6.24	2.33 ± 0.58	0.33 ± 0.58	5.44 ± 0.51	581.56 ± 121.96	134.86 ± 25.10	17.42 ± 4.34	4.67 ± 3.06	30.67 ± 5.69	2.67 ± 1.53	0.33 ± 0.58	6.22 ± 0.69	531.11 ± 43.21
LE1934_2015	LE 1934	2015	1	0.67 ± 1.15	14.33 ± 3.51	5.67 ± 4.51	2.67 ± 1.53	6.67 ± 1.15	177.56 ± 119.70	88.70 ± 22.04	10.39 ± 2.56	0.33 ± 0.58	17.00 ± 4.36	0.67 ± 0.58	3.00 ± 2.00	6.56 ± 0.77	190.67 ± 57.97	105.02 ± 16.23	11.82 ± 1.07	1.00 ± 1.00	14.67 ± 5.13	4.67 ± 2.08	2.00 ± 1.00	6.78 ± 0.69	195.11 ± 134.80	88.43 ± 12.87	10.55 ± 1.62	1.33 ± 2.31	29.33 ± 4.51	6.00 ± 6.00	7.33 ± 1.15	6.78 ± 0.84	325.44 ± 145.17	109.81 ± 39.90	12.73 ± 4.16	0.67 ± 0.58	16.67 ± 1.53	4.33 ± 2.08	4.00 ± 1.73	6.22 ± 1.26	207.11 ± 96.60	92.07 ± 12.66	12.88 ± 2.08	0.67 ± 1.15	14.67 ± 0.58	2.67 ± 4.62	4.33 ± 3.51	6.67 ± 2.03	215.89 ± 175.47
LE1939_2015	LE 1939	2015	1	8.67 ± 7.23	23.67 ± 4.04	3.00 ± 2.00	2.00 ± 1.73	7.44 ± 1.07	140.67 ± 90.79	114.28 ± 9.28	14.74 ± 1.74	8.67 ± 8.14	24.00 ± 8.72	1.67 ± 1.53	3.67 ± 2.52	6.56 ± 0.69	120.67 ± 51.27	113.18 ± 16.92	13.81 ± 2.35	11.67 ± 5.51	18.67 ± 5.77	3.67 ± 1.53	3.33 ± 1.15	6.56 ± 0.19	91.11 ± 27.36	101.14 ± 6.03	12.31 ± 1.14	3.33 ± 4.93	26.33 ± 4.04	7.00 ± 3.61	2.00 ± 0.00	7.11 ± 1.02	82.56 ± 57.92	123.08 ± 36.15	15.74 ± 5.00	7.33 ± 0.58	24.33 ± 5.69	6.67 ± 3.06	1.33 ± 1.53	6.89 ± 0.19	79.67 ± 38.52	104.61 ± 8.54	15.08 ± 1.42	6.33 ± 6.11	24.00 ± 4.00	5.33 ± 6.11	3.00 ± 2.00	7.00 ± 1.15	79.11 ± 17.40
LE1939_2017	LE 1939	2017	1	2.00 ± 1.73	11.00 ± 2.65	2.67 ± 1.53	1.67 ± 1.15	6.33 ± 0.33	133.78 ± 53.57	108.14 ± 6.86	13.66 ± 0.33	0.67 ± 0.58	10.33 ± 4.73	2.33 ± 1.53	1.00 ± 1.00	6.33 ± 0.88	229.00 ± 67.14	126.72 ± 23.13	15.25 ± 2.02	4.33 ± 4.04	17.00 ± 3.46	3.33 ± 3.06	0.67 ± 0.58	6.22 ± 0.38	112.44 ± 57.50	124.01 ± 21.45	14.15 ± 2.91	2.67 ± 0.58	24.00 ± 2.65	3.00 ± 2.00	1.33 ± 2.31	6.56 ± 0.51	127.44 ± 12.39	125.38 ± 14.69	15.28 ± 1.25	3.00 ± 2.65	11.00 ± 2.00	3.00 ± 1.73	1.33 ± 2.31	7.11 ± 0.77	115.67 ± 34.83	125.40 ± 11.50	17.37 ± 0.98	1.00 ± 1.73	11.67 ± 5.51	6.00 ± 2.65	1.00 ± 1.00	6.78 ± 0.77	114.11 ± 15.20
LE2561_1992	LE 2561	1992	1	7.00 ± 4.58	15.67 ± 4.51	0.33 ± 0.58	0.67 ± 0.58	5.67 ± 1.76	288.22 ± 42.97	162.30 ± 36.38	17.92 ± 4.61	11.33 ± 2.08	14.00 ± 6.56	0.33 ± 0.58	1.33 ± 0.58	4.22 ± 0.69	410.11 ± 83.95	154.55 ± 17.63	15.42 ± 0.76	11.33 ± 5.86	14.67 ± 7.57	0.33 ± 0.58	0.33 ± 0.58	4.44 ± 0.38	467.67 ± 55.17	201.22 ± 28.21	19.02 ± 3.06	8.33 ± 5.86	17.67 ± 6.66	0.33 ± 0.58	0.00 ± 0.00	5.00 ± 0.33	438.56 ± 96.13	220.51 ± 64.84	27.12 ± 12.88	12.00 ± 6.08	15.67 ± 6.43	0.33 ± 0.58	1.33 ± 1.15	5.11 ± 0.77	359.78 ± 40.82	192.69 ± 30.36	19.49 ± 4.07	7.33 ± 7.09	17.67 ± 2.52	3.00 ± 2.65	0.33 ± 0.58	5.22 ± 0.38	453.00 ± 30.61
LE2561_2015	LE 2561	2015	1	5.33 ± 1.53	23.00 ± 3.00	3.67 ± 2.52	0.67 ± 1.15	5.11 ± 0.19	346.78 ± 62.75	158.20 ± 23.23	16.72 ± 2.92	2.33 ± 1.53	30.33 ± 3.06	1.33 ± 2.31	2.00 ± 1.00	4.00 ± 0.67	380.89 ± 39.46	183.48 ± 24.13	17.27 ± 2.64	8.67 ± 7.51	28.33 ± 8.50	3.33 ± 0.58	0.00 ± 0.00	5.56 ± 0.69	304.78 ± 119.66	157.12 ± 11.01	15.77 ± 0.97	3.67 ± 0.58	37.00 ± 1.00	1.67 ± 0.58	1.00 ± 1.00	5.00 ± 0.33	346.33 ± 101.60	185.27 ± 39.99	20.08 ± 5.23	5.67 ± 2.08	28.33 ± 4.04	3.33 ± 2.31	0.00 ± 0.00	4.67 ± 0.33	433.89 ± 74.67	185.55 ± 41.53	20.14 ± 2.59	4.67 ± 3.06	27.67 ± 3.79	3.67 ± 0.58	0.67 ± 1.15	4.67 ± 0.00	484.56 ± 111.31
LE2584_1979	LE 2584	1979	1	0.33 ± 0.58	10.00 ± 3.61	0.33 ± 0.58	1.33 ± 1.53	4.67 ± 0.33	395.78 ± 183.56	147.65 ± 24.12	16.06 ± 3.21	0.00 ± 0.00	14.00 ± 4.58	1.00 ± 1.73	3.00 ± 1.00	4.89 ± 0.51	528.00 ± 130.23	191.01 ± 17.16	18.94 ± 1.47	0.33 ± 0.58	6.67 ± 2.08	4.67 ± 1.15	4.00 ± 4.36	4.78 ± 0.19	489.89 ± 153.88	182.48 ± 21.96	18.48 ± 2.91	0.33 ± 0.58	9.00 ± 1.73	3.33 ± 2.08	3.00 ± 0.00	4.89 ± 0.38	372.44 ± 79.43	171.13 ± 72.17	18.93 ± 6.56	0.33 ± 0.58	7.67 ± 6.11	4.00 ± 4.00	1.00 ± 1.00	4.67 ± 0.33	440.11 ± 26.84	151.57 ± 26.34	16.19 ± 4.59	0.00 ± 0.00	10.00 ± 2.65	2.00 ± 2.65	1.67 ± 0.58	4.78 ± 0.51	529.56 ± 84.40
LE2584_2015	LE 2584	2015	1	5.00 ± 5.29	24.67 ± 6.03	1.67 ± 2.08	2.00 ± 2.00	5.00 ± 0.33	330.00 ± 89.95	158.87 ± 17.91	15.60 ± 1.50	3.33 ± 4.16	31.00 ± 1.00	1.00 ± 1.00	0.67 ± 0.58	4.78 ± 0.84	499.33 ± 149.60	162.23 ± 36.30	16.62 ± 4.59	7.00 ± 5.29	29.33 ± 4.93	4.33 ± 3.06	0.67 ± 1.15	5.44 ± 0.84	555.44 ± 5.68	199.92 ± 85.48	20.50 ± 8.94	4.67 ± 4.04	33.67 ± 2.52	3.67 ± 1.53	0.67 ± 0.58	5.00 ± 0.67	463.89 ± 68.46	158.66 ± 43.89	17.36 ± 5.42	11.67 ± 7.57	20.33 ± 11.02	2.67 ± 2.08	1.00 ± 1.00	4.56 ± 0.38	503.44 ± 116.23	159.33 ± 24.19	18.88 ± 1.34	3.67 ± 3.51	32.33 ± 6.66	3.00 ± 3.46	1.33 ± 1.53	4.89 ± 0.69	468.11 ± 24.61
LE2723_2015	LE 2723	2015	1	2.33 ± 2.08	32.67 ± 6.03	3.00 ± 0.00	1.00 ± 1.00	5.44 ± 1.07	674.33 ± 15.06	129.21 ± 14.66	17.68 ± 2.19	4.67 ± 2.52	28.00 ± 5.57	5.33 ± 2.08	0.67 ± 0.58	5.11 ± 1.17	565.78 ± 49.64	119.59 ± 30.24	14.84 ± 3.32	4.67 ± 3.51	31.67 ± 0.58	4.00 ± 3.46	1.67 ± 1.53	6.44 ± 0.51	660.78 ± 111.06	137.14 ± 17.32	18.90 ± 1.26	4.00 ± 5.29	35.33 ± 4.04	6.00 ± 2.65	2.00 ± 1.73	5.78 ± 0.19	577.44 ± 164.65	127.51 ± 14.74	16.45 ± 1.56	5.67 ± 3.06	33.00 ± 1.00	3.33 ± 1.53	0.00 ± 0.00	6.11 ± 1.02	696.11 ± 141.74	155.87 ± 58.35	22.62 ± 6.47	4.00 ± 4.36	30.00 ± 6.56	5.33 ± 2.89	0.00 ± 0.00	5.44 ± 1.54	682.44 ± 108.33
LE2724_2015	LE 2724	2015	1	5.00 ± 7.00	25.33 ± 7.37	7.33 ± 5.86	1.33 ± 0.58	6.33 ± 0.88	505.67 ± 55.34	117.86 ± 9.81	14.78 ± 1.51	3.33 ± 3.51	26.33 ± 5.03	5.00 ± 2.65	1.67 ± 1.53	5.33 ± 0.58	569.78 ± 20.91	126.78 ± 33.67	15.46 ± 4.55	4.00 ± 3.00	31.33 ± 3.51	2.67 ± 2.08	1.33 ± 2.31	6.33 ± 1.15	602.22 ± 110.47	140.02 ± 30.67	18.80 ± 2.81	2.00 ± 2.00	33.67 ± 5.03	8.33 ± 5.03	0.00 ± 0.00	5.33 ± 0.33	599.56 ± 50.28	127.29 ± 7.96	16.55 ± 1.82	2.33 ± 2.31	27.67 ± 0.58	7.67 ± 3.06	0.67 ± 0.58	5.44 ± 0.69	577.89 ± 184.49	141.30 ± 47.00	20.57 ± 8.44	5.00 ± 5.57	23.33 ± 6.51	7.67 ± 8.14	1.00 ± 1.00	6.00 ± 0.67	612.22 ± 43.54
LE2732_2015	LE 2732	2015	1	2.67 ± 1.53	30.67 ± 3.21	5.33 ± 4.16	0.33 ± 0.58	5.78 ± 0.51	517.56 ± 59.12	121.32 ± 25.58	15.12 ± 3.57	5.33 ± 4.16	32.33 ± 2.52	0.33 ± 0.58	1.00 ± 1.00	5.89 ± 0.51	637.56 ± 87.38	177.76 ± 38.32	22.70 ± 4.63	5.33 ± 3.06	30.67 ± 2.31	2.33 ± 1.15	0.00 ± 0.00	6.11 ± 0.19	609.33 ± 146.47	175.65 ± 31.59	21.87 ± 4.67	3.33 ± 2.08	34.00 ± 3.00	3.33 ± 3.21	0.67 ± 0.58	5.56 ± 0.69	482.67 ± 86.10	126.61 ± 17.23	16.56 ± 2.18	7.67 ± 5.51	26.67 ± 3.06	3.67 ± 2.08	0.33 ± 0.58	5.33 ± 0.33	514.56 ± 159.05	115.03 ± 28.41	17.47 ± 4.28	1.67 ± 1.53	26.00 ± 6.00	7.67 ± 2.89	1.00 ± 1.00	6.78 ± 0.69	674.22 ± 10.51
LE2807_2015	LE 2807	2015	1	8.33 ± 6.81	25.33 ± 3.79	6.33 ± 5.51	0.33 ± 0.58	6.33 ± 0.33	584.56 ± 39.97	150.21 ± 30.61	18.76 ± 2.46	5.00 ± 2.00	31.00 ± 1.73	2.33 ± 2.08	0.33 ± 0.58	5.56 ± 0.69	636.56 ± 50.20	127.29 ± 34.27	16.73 ± 4.22	8.33 ± 7.57	32.33 ± 5.69	2.00 ± 1.00	0.67 ± 0.58	6.44 ± 0.19	614.11 ± 43.21	139.54 ± 19.83	18.46 ± 2.41	7.00 ± 2.65	35.00 ± 1.00	5.33 ± 4.04	0.67 ± 1.15	6.22 ± 0.51	594.11 ± 42.31	146.96 ± 20.27	19.71 ± 2.30	12.33 ± 5.13	25.67 ± 1.53	3.00 ± 1.00	1.00 ± 1.00	5.78 ± 1.35	617.67 ± 74.77	152.14 ± 53.26	21.45 ± 8.44	4.00 ± 3.61	28.00 ± 5.57	6.00 ± 5.57	3.00 ± 2.65	6.00 ± 0.58	661.22 ± 79.79
LE1374_2012	LE 1374	2012	2	1.00 ± 1.00	21.00 ± 3.61	7.67 ± 3.06	0.67 ± 0.58	6.44 ± 0.51	373.89 ± 141.32	105.80 ± 28.57	13.48 ± 3.06	14.33 ± 5.77	13.00 ± 4.36	1.00 ± 1.73	0.67 ± 0.58	5.89 ± 0.69	398.00 ± 126.37	88.37 ± 24.88	11.03 ± 2.72	11.00 ± 4.00	21.67 ± 5.86	3.00 ± 2.65	0.33 ± 0.58	6.78 ± 1.07	425.00 ± 125.37	88.50 ± 18.47	11.79 ± 2.94	19.00 ± 2.65	15.00 ± 4.00	2.00 ± 0.00	0.33 ± 0.58	6.89 ± 0.38	429.67 ± 29.01	88.66 ± 2.06	11.50 ± 0.71	2.67 ± 1.53	30.00 ± 3.61	2.33 ± 2.08	0.33 ± 0.58	5.44 ± 0.38	463.89 ± 153.13	86.71 ± 22.59	11.43 ± 3.83	13.33 ± 2.31	20.67 ± 5.03	3.00 ± 1.73	0.33 ± 0.58	6.33 ± 1.33	499.11 ± 90.38
LE1374_2017	LE 1374	2017	2	3.67 ± 3.79	32.00 ± 3.61	1.67 ± 1.53	1.00 ± 0.00	6.00 ± 1.15	404.44 ± 157.96	96.35 ± 26.47	12.53 ± 3.93	11.33 ± 1.53	21.00 ± 4.36	1.33 ± 1.53	0.67 ± 0.58	6.11 ± 0.84	384.22 ± 55.34	110.16 ± 32.73	13.99 ± 4.15	11.67 ± 2.52	23.00 ± 1.73	1.67 ± 1.15	0.00 ± 0.00	7.67 ± 0.67	441.56 ± 152.09	112.95 ± 28.84	14.88 ± 3.61	20.33 ± 1.53	16.67 ± 2.52	2.00 ± 1.00	0.67 ± 0.58	5.78 ± 0.69	347.11 ± 152.75	81.37 ± 32.07	10.21 ± 3.73	8.00 ± 3.61	28.00 ± 3.61	2.67 ± 2.52	0.33 ± 0.58	6.67 ± 1.53	435.56 ± 176.01	105.98 ± 51.90	13.80 ± 8.01	10.00 ± 7.21	24.00 ± 6.56	5.67 ± 3.21	1.33 ± 0.58	6.67 ± 0.58	468.33 ± 110.70
LE1477_2012	LE 1477	2012	2	11.67 ± 2.52	22.33 ± 4.16	1.67 ± 1.53	1.00 ± 0.00	4.22 ± 0.69	608.33 ± 64.86	100.58 ± 24.91	13.92 ± 3.89	12.67 ± 4.73	18.33 ± 4.16	3.00 ± 1.00	1.33 ± 1.53	4.22 ± 0.69	627.33 ± 41.16	103.05 ± 3.59	14.24 ± 0.78	21.33 ± 5.51	13.33 ± 2.52	1.00 ± 1.73	0.33 ± 0.58	4.67 ± 1.45	530.00 ± 315.96	78.24 ± 41.12	10.91 ± 5.87	21.33 ± 6.66	12.33 ± 4.62	1.67 ± 1.53	0.00 ± 0.00	4.33 ± 0.33	682.44 ± 92.72	98.10 ± 7.30	13.46 ± 2.41	15.67 ± 3.06	17.33 ± 2.52	2.00 ± 1.73	1.33 ± 1.53	5.22 ± 1.02	589.78 ± 113.06	107.79 ± 10.75	15.58 ± 2.96	12.67 ± 5.77	16.33 ± 8.08	2.67 ± 2.89	0.67 ± 0.58	5.22 ± 0.69	641.33 ± 44.24
LE1477_2018	LE 1477	2018	2	5.67 ± 3.06	21.67 ± 8.96	5.33 ± 3.51	0.00 ± 0.00	5.22 ± 0.51	597.44 ± 84.40	125.50 ± 28.84	17.06 ± 3.75	7.33 ± 1.53	20.67 ± 5.69	2.67 ± 1.15	1.67 ± 0.58	4.11 ± 0.77	655.78 ± 25.22	100.91 ± 38.40	12.87 ± 5.08	17.00 ± 7.81	18.00 ± 11.27	0.67 ± 1.15	0.33 ± 0.58	5.00 ± 0.33	641.22 ± 39.04	114.42 ± 17.84	15.06 ± 2.38	15.33 ± 3.06	17.67 ± 2.52	1.00 ± 1.00	0.67 ± 0.58	4.22 ± 0.69	536.22 ± 112.16	95.83 ± 10.65	12.35 ± 0.88	9.67 ± 7.64	19.67 ± 5.51	1.67 ± 1.15	0.00 ± 0.00	4.78 ± 1.07	647.33 ± 125.36	97.73 ± 35.62	13.22 ± 4.90	9.00 ± 1.00	15.33 ± 7.51	6.00 ± 1.73	0.67 ± 0.58	4.22 ± 0.69	606.00 ± 105.98
LE1491_2019	LE 1491	2019	2	4.33 ± 4.16	24.33 ± 1.15	4.33 ± 0.58	0.33 ± 0.58	4.56 ± 1.95	603.89 ± 47.84	124.64 ± 29.02	17.85 ± 1.71	4.00 ± 2.00	23.33 ± 4.16	5.00 ± 1.00	0.33 ± 0.58	4.89 ± 0.19	640.22 ± 30.85	113.43 ± 25.20	16.67 ± 6.14	9.00 ± 1.73	20.33 ± 1.53	3.67 ± 2.89	0.00 ± 0.00	5.22 ± 0.51	635.22 ± 119.27	116.37 ± 0.51	16.02 ± 1.31	5.67 ± 3.06	25.33 ± 4.73	2.00 ± 1.00	0.67 ± 0.58	5.22 ± 0.38	626.56 ± 38.81	132.28 ± 11.50	17.69 ± 1.00	12.00 ± 1.00	18.67 ± 2.52	3.00 ± 3.46	0.33 ± 0.58	5.11 ± 1.07	637.00 ± 90.34	126.94 ± 42.44	16.83 ± 6.80	7.33 ± 0.58	23.67 ± 2.08	2.00 ± 1.00	0.33 ± 0.58	5.00 ± 0.88	593.89 ± 162.73
LE1493_2020	LE 1493	2020	2	2.33 ± 2.08	17.33 ± 2.52	4.67 ± 3.79	0.33 ± 0.58	5.44 ± 0.84	599.89 ± 81.27	129.79 ± 37.00	18.04 ± 4.71	4.67 ± 2.08	12.33 ± 0.58	6.33 ± 1.53	0.00 ± 0.00	5.56 ± 1.84	643.78 ± 50.40	122.48 ± 52.46	17.68 ± 8.08	8.00 ± 1.00	13.33 ± 1.15	2.00 ± 2.00	0.00 ± 0.00	6.44 ± 0.19	527.78 ± 160.22	115.63 ± 24.12	15.32 ± 3.48	7.33 ± 0.58	15.67 ± 3.21	2.00 ± 1.73	0.00 ± 0.00	5.22 ± 1.07	553.22 ± 71.20	103.72 ± 25.07	14.68 ± 3.93	9.00 ± 3.46	12.67 ± 3.21	2.33 ± 2.52	0.33 ± 0.58	4.78 ± 0.77	579.11 ± 162.01	129.02 ± 44.58	16.73 ± 6.66	5.00 ± 1.00	18.67 ± 3.21	1.00 ± 1.00	0.00 ± 0.00	5.11 ± 0.19	633.00 ± 24.21
LE1495_2012	LE 1495	2012	2	3.00 ± 1.00	19.33 ± 2.52	4.00 ± 1.00	0.67 ± 0.58	4.56 ± 0.51	619.67 ± 67.41	95.07 ± 5.82	15.44 ± 1.97	5.00 ± 0.00	18.67 ± 4.16	0.67 ± 1.15	0.33 ± 0.58	5.11 ± 1.39	655.00 ± 55.80	91.32 ± 36.43	13.21 ± 5.69	14.67 ± 4.16	11.00 ± 8.72	1.67 ± 1.53	0.00 ± 0.00	3.78 ± 0.69	604.22 ± 168.58	83.86 ± 29.62	12.15 ± 4.33	14.67 ± 5.13	16.67 ± 4.04	1.67 ± 0.58	0.33 ± 0.58	4.33 ± 0.33	629.22 ± 87.12	88.92 ± 5.45	12.29 ± 0.54	15.33 ± 3.06	10.33 ± 2.08	1.33 ± 1.53	0.33 ± 0.58	3.44 ± 0.77	677.22 ± 49.66	90.71 ± 16.58	12.65 ± 2.54	6.00 ± 3.00	17.67 ± 9.29	1.00 ± 1.73	0.33 ± 0.58	4.44 ± 0.51	641.67 ± 91.22
LE1495_2017	LE 1495	2017	2	7.00 ± 3.46	30.33 ± 3.21	2.33 ± 0.58	0.33 ± 0.58	4.33 ± 0.33	710.56 ± 11.94	105.22 ± 16.13	15.34 ± 1.85	11.00 ± 3.00	24.67 ± 3.79	1.67 ± 0.58	0.00 ± 0.00	4.00 ± 0.67	667.22 ± 118.83	95.58 ± 31.10	13.45 ± 3.49	25.33 ± 3.51	18.00 ± 4.58	0.67 ± 1.15	0.33 ± 0.58	3.22 ± 1.39	704.67 ± 48.44	86.89 ± 39.37	13.58 ± 5.94	16.67 ± 8.08	25.67 ± 8.62	1.67 ± 2.08	0.33 ± 0.58	4.22 ± 0.51	645.00 ± 64.19	85.63 ± 14.26	11.78 ± 1.13	16.33 ± 4.04	20.33 ± 2.52	1.33 ± 0.58	0.33 ± 0.58	3.89 ± 0.69	685.78 ± 36.60	98.02 ± 27.61	13.12 ± 4.42	11.33 ± 5.69	26.67 ± 6.11	1.33 ± 1.53	0.00 ± 0.00	4.33 ± 0.33	700.89 ± 44.40
LE1515_1990	LE 1515	1990	2	5.67 ± 1.53	24.00 ± 4.58	3.00 ± 1.00	4.67 ± 4.51	5.22 ± 0.19	513.33 ± 44.24	123.03 ± 11.98	15.26 ± 1.72	12.00 ± 4.36	18.00 ± 5.29	1.67 ± 0.58	3.00 ± 2.65	5.78 ± 0.84	511.11 ± 235.12	135.67 ± 47.86	16.89 ± 6.01	15.67 ± 2.08	14.33 ± 5.51	1.33 ± 1.53	4.67 ± 1.15	6.33 ± 0.58	501.33 ± 199.99	127.25 ± 32.54	16.72 ± 4.45	15.67 ± 6.03	14.33 ± 1.53	2.00 ± 3.46	4.67 ± 1.53	5.78 ± 1.02	477.78 ± 132.62	104.87 ± 22.88	14.08 ± 3.48	13.67 ± 2.08	15.67 ± 3.51	1.67 ± 0.58	5.33 ± 1.15	5.11 ± 0.96	586.22 ± 81.75	113.70 ± 31.19	14.54 ± 5.20	15.00 ± 9.85	10.33 ± 4.04	3.67 ± 0.58	6.00 ± 3.61	5.67 ± 0.58	595.67 ± 95.51
LE1515_2018	LE 1515	2018	2	6.00 ± 1.00	27.67 ± 2.89	4.67 ± 0.58	0.00 ± 0.00	5.56 ± 0.51	558.44 ± 89.58	119.24 ± 10.15	16.81 ± 1.09	8.00 ± 2.65	31.33 ± 2.52	3.33 ± 1.15	0.00 ± 0.00	5.89 ± 0.69	461.33 ± 29.26	114.76 ± 35.31	14.91 ± 3.30	12.00 ± 3.61	25.67 ± 4.04	1.00 ± 1.00	0.00 ± 0.00	6.67 ± 0.88	541.67 ± 189.22	155.62 ± 36.15	20.51 ± 6.33	16.67 ± 7.51	21.00 ± 6.56	3.00 ± 2.00	0.00 ± 0.00	5.44 ± 0.19	606.56 ± 170.23	143.66 ± 36.30	18.69 ± 5.19	16.33 ± 3.79	23.00 ± 2.65	1.67 ± 0.58	0.00 ± 0.00	6.33 ± 0.00	596.67 ± 107.72	140.76 ± 15.00	18.05 ± 3.76	17.00 ± 4.00	16.67 ± 2.52	3.33 ± 1.15	0.33 ± 0.58	6.00 ± 0.33	598.11 ± 115.64
LE1540_1990b	LE 1540	1990	2	8.00 ± 5.57	14.00 ± 4.58	4.67 ± 5.03	1.33 ± 0.58	4.44 ± 0.38	535.33 ± 137.84	75.05 ± 17.82	10.18 ± 2.41	17.00 ± 3.61	12.67 ± 3.06	0.67 ± 1.15	1.33 ± 0.58	3.89 ± 0.51	550.33 ± 120.34	75.10 ± 9.61	10.54 ± 0.67	19.33 ± 5.03	10.67 ± 0.58	0.67 ± 0.58	1.00 ± 1.00	4.33 ± 1.20	594.44 ± 101.63	94.78 ± 31.93	12.94 ± 4.30	9.00 ± 1.73	14.00 ± 4.00	2.33 ± 0.58	1.33 ± 0.58	4.56 ± 0.77	612.67 ± 133.72	81.76 ± 27.70	11.36 ± 3.55	12.00 ± 3.61	13.00 ± 5.29	1.33 ± 1.53	2.00 ± 1.73	4.22 ± 0.69	572.22 ± 16.19	78.39 ± 2.59	11.06 ± 0.50	7.00 ± 1.73	18.67 ± 5.86	1.67 ± 2.08	1.00 ± 0.00	4.11 ± 0.51	596.33 ± 75.53
LE1540_2018	LE 1540	2018	2	8.33 ± 3.06	23.33 ± 4.16	4.67 ± 2.08	0.00 ± 0.00	4.11 ± 1.17	570.78 ± 80.09	69.06 ± 17.08	10.15 ± 2.20	7.67 ± 3.06	26.67 ± 5.69	2.33 ± 1.53	0.00 ± 0.00	4.39 ± 0.35	563.67 ± 88.90	72.08 ± 2.14	10.58 ± 0.23	26.00 ± 2.00	10.00 ± 3.61	0.00 ± 0.00	0.33 ± 0.58	5.00 ± 0.67	641.44 ± 69.84	108.06 ± 20.39	15.39 ± 3.14	16.00 ± 4.36	20.33 ± 4.04	4.00 ± 4.00	0.00 ± 0.00	5.44 ± 1.02	624.78 ± 74.41	94.48 ± 39.89	13.11 ± 5.50	12.67 ± 2.52	24.67 ± 3.51	2.33 ± 1.53	0.33 ± 0.58	4.22 ± 0.38	621.11 ± 104.57	89.28 ± 12.96	12.17 ± 1.03	10.67 ± 0.58	26.67 ± 5.03	3.33 ± 1.53	0.33 ± 0.58	4.00 ± 0.58	553.44 ± 100.84
LE1548_2017	LE 1548	2017	2	3.33 ± 0.58	29.67 ± 0.58	3.00 ± 2.00	1.00 ± 1.73	6.11 ± 0.38	194.56 ± 138.33	126.99 ± 24.93	14.03 ± 2.19	5.33 ± 4.16	25.00 ± 2.65	3.00 ± 2.00	1.00 ± 0.00	5.89 ± 0.19	163.22 ± 115.51	103.17 ± 19.70	12.09 ± 2.44	6.00 ± 5.00	23.33 ± 4.04	4.33 ± 2.08	0.33 ± 0.58	6.78 ± 0.19	262.78 ± 128.33	130.89 ± 18.11	14.47 ± 1.52	6.33 ± 5.03	23.00 ± 4.00	4.33 ± 3.06	1.67 ± 1.15	5.78 ± 1.02	188.22 ± 77.63	95.36 ± 30.06	11.21 ± 3.22	19.00 ± 2.65	16.00 ± 4.00	0.67 ± 1.15	0.67 ± 0.58	6.89 ± 0.38	127.11 ± 60.56	129.87 ± 10.79	14.75 ± 1.51	10.00 ± 1.73	24.00 ± 6.08	1.33 ± 0.58	2.00 ± 2.65	5.67 ± 0.33	221.11 ± 197.98
LE1559_2012	LE 1559	2012	2	2.67 ± 0.58	24.00 ± 3.00	2.67 ± 2.31	0.33 ± 0.58	4.56 ± 0.51	600.06 ± 71.62	83.15 ± 26.66	12.04 ± 4.55	3.33 ± 0.58	19.33 ± 2.52	4.33 ± 3.06	1.33 ± 0.58	4.33 ± 1.20	507.89 ± 88.78	69.93 ± 12.14	9.85 ± 1.95	6.33 ± 2.08	14.33 ± 1.15	4.67 ± 2.89	0.67 ± 1.15	4.67 ± 0.00	613.56 ± 45.23	102.89 ± 21.98	13.94 ± 3.23	5.33 ± 1.15	17.33 ± 3.79	3.67 ± 1.15	0.33 ± 0.58	4.67 ± 0.67	508.00 ± 83.59	70.79 ± 5.41	9.86 ± 1.38	6.00 ± 3.00	18.33 ± 1.53	9.00 ± 3.00	0.67 ± 0.58	5.00 ± 0.88	625.11 ± 44.37	90.17 ± 17.37	13.05 ± 2.29	3.00 ± 1.73	16.00 ± 2.65	8.67 ± 2.08	0.00 ± 0.00	4.56 ± 0.69	575.67 ± 64.81
LE1559_2018	LE 1559	2018	2	3.67 ± 3.51	28.00 ± 5.57	2.67 ± 0.58	0.67 ± 0.58	4.33 ± 0.88	604.00 ± 9.06	81.77 ± 36.54	11.61 ± 6.70	6.00 ± 1.00	24.00 ± 3.61	5.33 ± 2.52	1.33 ± 0.58	4.56 ± 0.77	628.44 ± 86.36	76.31 ± 16.48	11.02 ± 2.89	5.00 ± 2.00	26.33 ± 2.08	3.00 ± 3.00	0.33 ± 0.58	4.44 ± 0.38	657.89 ± 30.67	78.48 ± 5.04	11.12 ± 0.79	6.33 ± 3.21	22.33 ± 4.16	8.33 ± 4.16	1.33 ± 0.58	4.78 ± 1.02	599.44 ± 46.74	76.43 ± 18.82	10.37 ± 2.38	4.33 ± 1.15	27.67 ± 6.03	5.00 ± 2.65	0.00 ± 0.00	4.44 ± 0.51	631.11 ± 66.31	94.04 ± 3.36	13.20 ± 0.54	6.33 ± 4.51	21.00 ± 7.00	4.67 ± 0.58	0.67 ± 0.58	5.11 ± 1.68	604.78 ± 133.39
LE1588_2012	LE 1588	2012	2	10.00 ± 4.58	22.67 ± 8.50	1.00 ± 1.73	0.33 ± 0.58	5.22 ± 1.17	661.33 ± 84.37	109.47 ± 32.71	14.97 ± 6.34	14.67 ± 6.51	18.67 ± 5.03	3.67 ± 1.53	0.33 ± 0.58	4.89 ± 0.84	639.44 ± 28.75	100.58 ± 19.10	14.92 ± 3.00	17.00 ± 4.58	17.00 ± 3.00	0.33 ± 0.58	0.00 ± 0.00	4.33 ± 1.45	544.56 ± 64.87	72.82 ± 10.69	10.93 ± 1.80	18.33 ± 2.52	16.00 ± 0.00	1.67 ± 2.08	0.00 ± 0.00	5.00 ± 0.33	703.33 ± 86.73	94.86 ± 19.34	13.79 ± 3.19	25.00 ± 5.57	12.33 ± 4.51	1.00 ± 1.73	0.00 ± 0.00	5.22 ± 0.51	656.67 ± 71.00	99.32 ± 23.61	15.38 ± 3.28	16.00 ± 3.00	20.00 ± 6.08	1.00 ± 1.00	0.00 ± 0.00	3.67 ± 0.33	645.67 ± 62.00
LE1588_2018	LE 1588	2018	2	11.67 ± 4.62	23.67 ± 4.16	3.33 ± 2.52	0.33 ± 0.58	4.67 ± 0.33	728.89 ± 42.20	103.32 ± 9.56	14.82 ± 1.95	13.00 ± 4.58	15.00 ± 2.65	4.33 ± 0.58	0.67 ± 0.58	3.44 ± 1.02	618.56 ± 85.97	74.41 ± 40.26	10.79 ± 4.70	13.00 ± 8.19	26.67 ± 7.09	2.00 ± 1.00	0.00 ± 0.00	4.67 ± 0.67	671.11 ± 57.91	87.06 ± 3.39	12.61 ± 0.71	11.33 ± 3.21	23.00 ± 2.65	2.67 ± 2.52	0.33 ± 0.58	4.22 ± 0.77	612.00 ± 12.44	78.74 ± 18.97	10.86 ± 2.40	24.67 ± 9.50	12.00 ± 6.08	4.33 ± 3.21	0.00 ± 0.00	4.67 ± 1.20	672.22 ± 87.68	92.15 ± 15.20	13.48 ± 1.32	15.33 ± 8.50	22.33 ± 2.52	4.67 ± 5.69	0.33 ± 0.58	4.33 ± 1.00	669.56 ± 33.57
LE1593_2014	LE 1593	2014	2	11.33 ± 4.51	26.33 ± 4.73	7.00 ± 7.94	1.33 ± 0.58	4.78 ± 0.19	190.56 ± 39.63	104.48 ± 6.31	12.60 ± 0.95	18.00 ± 4.00	17.33 ± 3.21	2.00 ± 2.00	2.67 ± 0.58	6.22 ± 0.84	130.89 ± 89.46	140.02 ± 25.83	17.27 ± 3.61	20.00 ± 4.00	23.33 ± 5.69	1.67 ± 1.53	0.67 ± 0.58	5.89 ± 1.07	116.44 ± 57.60	120.65 ± 19.26	14.90 ± 2.07	14.00 ± 1.73	25.33 ± 2.08	2.67 ± 3.06	1.00 ± 0.00	5.56 ± 0.51	136.89 ± 34.24	114.35 ± 7.26	13.89 ± 1.35	22.00 ± 13.00	18.00 ± 9.85	0.67 ± 1.15	1.67 ± 0.58	6.33 ± 0.88	126.89 ± 76.60	139.19 ± 21.89	16.25 ± 2.99	12.00 ± 8.89	27.00 ± 1.73	4.33 ± 7.51	1.00 ± 1.00	5.33 ± 0.58	198.67 ± 80.28
LE1725_2018	LE 1725	2018	2	2.33 ± 2.31	17.33 ± 7.23	3.67 ± 0.58	0.00 ± 0.00	4.67 ± 0.58	477.67 ± 110.70	100.37 ± 15.89	12.56 ± 1.72	0.33 ± 0.58	18.33 ± 3.21	4.00 ± 4.00	0.33 ± 0.58	4.56 ± 0.77	441.11 ± 105.72	80.21 ± 26.34	9.83 ± 2.55	6.00 ± 4.00	13.33 ± 5.51	3.00 ± 2.00	0.33 ± 0.58	5.00 ± 0.00	526.33 ± 48.17	98.61 ± 4.01	12.86 ± 0.31	4.00 ± 1.00	17.33 ± 3.21	1.67 ± 0.58	0.00 ± 0.00	4.56 ± 0.51	439.00 ± 136.08	76.15 ± 28.95	9.78 ± 3.48	6.33 ± 1.15	16.00 ± 1.73	1.00 ± 1.73	0.00 ± 0.00	4.89 ± 0.19	505.44 ± 17.82	92.33 ± 16.59	12.24 ± 2.64	2.00 ± 2.00	21.00 ± 1.00	2.00 ± 1.00	0.00 ± 0.00	4.89 ± 1.02	544.78 ± 63.80
LE1725_2019	LE 1725	2019	2	1.00 ± 1.00	21.67 ± 2.08	1.67 ± 1.53	0.00 ± 0.00	5.22 ± 0.69	531.67 ± 46.53	104.15 ± 21.81	13.65 ± 2.20	1.00 ± 1.00	19.33 ± 5.77	1.67 ± 1.53	0.00 ± 0.00	5.11 ± 1.02	509.44 ± 99.81	112.49 ± 47.42	14.62 ± 6.81	8.33 ± 3.79	16.33 ± 1.15	1.00 ± 1.73	0.33 ± 0.58	5.11 ± 0.77	428.89 ± 135.37	106.97 ± 6.36	14.49 ± 0.92	6.00 ± 3.00	15.00 ± 2.65	1.67 ± 0.58	0.00 ± 0.00	4.89 ± 0.77	527.00 ± 75.10	89.51 ± 14.71	12.05 ± 2.35	11.33 ± 1.15	14.67 ± 2.31	0.33 ± 0.58	0.00 ± 0.00	4.89 ± 0.38	482.44 ± 109.17	112.94 ± 16.00	14.81 ± 2.16	1.33 ± 0.58	19.67 ± 3.21	0.67 ± 0.58	0.33 ± 0.58	4.56 ± 0.19	537.11 ± 119.89
LE1476_2019	LE 1476	2019	3	6.67 ± 2.52	14.33 ± 1.53	2.00 ± 1.00	0.00 ± 0.00	5.11 ± 0.38	40.11 ± 25.43	46.83 ± 12.96	6.13 ± 1.27	4.33 ± 1.53	15.33 ± 4.51	1.67 ± 1.53	0.33 ± 0.58	5.00 ± 0.58	28.22 ± 4.14	40.59 ± 9.00	5.87 ± 0.86	4.67 ± 3.79	13.00 ± 8.72	7.00 ± 5.29	0.00 ± 0.00	4.67 ± 0.88	28.33 ± 7.69	39.41 ± 14.83	5.44 ± 1.92	7.00 ± 3.00	13.67 ± 4.16	3.00 ± 1.00	0.00 ± 0.00	5.22 ± 0.38	33.00 ± 3.48	49.04 ± 1.39	6.51 ± 0.16	5.67 ± 4.73	11.67 ± 6.51	6.00 ± 2.00	0.33 ± 0.58	4.56 ± 0.69	30.11 ± 3.02	43.93 ± 12.48	5.82 ± 1.73	6.33 ± 3.21	16.67 ± 3.51	1.33 ± 1.53	1.00 ± 0.00	4.33 ± 0.33	38.22 ± 16.33
LE1807_2018	LE 1807	2018	3	2.67 ± 3.06	15.33 ± 3.21	3.00 ± 0.00	0.33 ± 0.58	6.11 ± 0.51	18.11 ± 6.99	42.60 ± 4.63	5.20 ± 0.70	3.67 ± 1.15	12.67 ± 1.53	3.00 ± 2.65	0.67 ± 0.58	5.00 ± 0.33	19.67 ± 2.73	31.59 ± 3.13	4.05 ± 0.86	4.67 ± 3.51	7.67 ± 5.13	12.33 ± 0.58	0.00 ± 0.00	4.67 ± 0.88	22.11 ± 5.83	33.96 ± 11.61	4.45 ± 1.43	5.67 ± 3.21	9.00 ± 4.36	2.67 ± 0.58	0.00 ± 0.00	5.44 ± 0.19	74.33 ± 92.96	48.21 ± 9.87	5.90 ± 1.07	8.33 ± 3.06	9.00 ± 7.21	5.33 ± 3.51	1.00 ± 1.73	5.67 ± 0.33	23.22 ± 3.36	43.56 ± 7.20	5.57 ± 0.81	6.33 ± 1.15	14.33 ± 1.53	2.67 ± 2.52	0.00 ± 0.00	4.89 ± 1.64	22.22 ± 4.88
LE1807_2019	LE 1807	2019	3	2.00 ± 1.00	17.00 ± 4.36	4.33 ± 3.06	0.00 ± 0.00	5.22 ± 0.51	16.22 ± 6.17	35.11 ± 0.74	4.43 ± 0.32	5.33 ± 2.08	13.33 ± 2.08	3.67 ± 1.53	0.67 ± 0.58	5.78 ± 0.38	32.22 ± 14.00	53.81 ± 10.06	6.61 ± 0.89	1.67 ± 1.53	7.67 ± 7.09	12.33 ± 4.93	0.00 ± 0.00	4.78 ± 0.77	21.11 ± 4.17	35.54 ± 12.91	4.73 ± 1.47	7.33 ± 3.21	11.00 ± 4.00	3.00 ± 2.00	0.33 ± 0.58	5.00 ± 0.88	18.11 ± 1.17	42.85 ± 10.95	5.45 ± 1.30	9.00 ± 2.65	10.00 ± 5.29	6.33 ± 5.03	0.33 ± 0.58	4.56 ± 0.19	19.78 ± 4.86	45.60 ± 1.19	5.77 ± 0.15	8.00 ± 4.36	17.00 ± 2.00	3.00 ± 1.00	0.67 ± 0.58	5.33 ± 0.33	19.89 ± 1.71
LE1925_2009	LE 1925	2009	3	22.00 ± 1.73	11.00 ± 4.36	0.00 ± 0.00	1.33 ± 0.58	5.00 ± 0.58	56.00 ± 30.07	39.09 ± 17.51	5.01 ± 2.06	19.00 ± 7.21	8.00 ± 2.65	1.00 ± 1.00	0.33 ± 0.58	5.44 ± 1.07	48.00 ± 36.08	37.44 ± 9.83	4.85 ± 1.08	16.33 ± 4.51	3.67 ± 5.51	8.67 ± 1.53	1.00 ± 1.00	4.78 ± 0.19	27.78 ± 1.17	32.65 ± 5.33	4.39 ± 0.59	13.33 ± 2.89	12.33 ± 6.66	1.67 ± 0.58	0.67 ± 1.15	5.44 ± 0.38	50.56 ± 10.42	40.69 ± 5.85	5.36 ± 0.61	21.50 ± 4.95	1.00 ± 1.41	8.50 ± 2.12	2.00 ± 1.41	5.56 ± 0.51	49.67 ± 17.75	45.12 ± 12.98	5.89 ± 1.25	19.33 ± 3.79	10.33 ± 0.58	1.33 ± 0.58	1.33 ± 0.58	5.33 ± 1.15	37.67 ± 5.69
LE1925_2020	LE 1925	2020	3	11.33 ± 3.21	4.33 ± 3.06	1.00 ± 1.00	0.00 ± 0.00	5.56 ± 1.02	71.67 ± 73.70	41.57 ± 2.76	5.44 ± 0.54	7.33 ± 0.58	8.00 ± 2.00	1.67 ± 1.53	0.00 ± 0.00	5.67 ± 0.33	57.22 ± 27.86	42.18 ± 5.73	5.48 ± 0.87	10.00 ± 3.00	6.33 ± 4.16	1.67 ± 1.53	0.33 ± 0.58	5.44 ± 0.69	33.33 ± 5.46	40.48 ± 7.36	5.40 ± 0.81	12.00 ± 3.46	4.33 ± 3.51	0.67 ± 1.15	0.33 ± 0.58	5.89 ± 1.02	75.56 ± 25.25	43.60 ± 7.67	5.87 ± 0.80	13.67 ± 3.79	3.00 ± 2.00	1.00 ± 1.00	0.00 ± 0.00	4.67 ± 0.88	49.44 ± 23.79	32.91 ± 14.28	4.53 ± 1.44	10.33 ± 6.51	5.33 ± 0.58	0.67 ± 1.15	0.00 ± 0.00	5.33 ± 0.58	50.78 ± 6.52
LE2012_2019	LE 2012	2019	3	23.00 ± 7.00	21.00 ± 8.89	0.67 ± 0.58	0.33 ± 0.58	5.44 ± 0.19	23.22 ± 2.27	47.33 ± 7.11	6.02 ± 0.90	23.67 ± 5.51	17.33 ± 5.51	1.67 ± 2.08	0.67 ± 1.15	4.67 ± 0.67	24.67 ± 4.48	41.99 ± 8.63	5.40 ± 0.79	23.00 ± 6.08	11.00 ± 4.36	4.33 ± 0.58	1.00 ± 1.00	4.56 ± 0.51	21.22 ± 2.36	31.41 ± 6.66	4.34 ± 0.76	33.33 ± 7.51	7.00 ± 6.08	0.67 ± 1.15	1.00 ± 1.00	4.67 ± 0.00	26.22 ± 2.52	41.12 ± 3.27	5.43 ± 0.13	33.00 ± 1.73	5.67 ± 3.51	2.00 ± 1.73	1.00 ± 1.00	4.89 ± 0.38	28.00 ± 9.26	40.23 ± 15.34	6.52 ± 0.90	22.67 ± 5.51	15.67 ± 4.93	0.67 ± 0.58	2.00 ± 1.73	4.56 ± 0.69	24.33 ± 3.93
LE2546_2017	LE 2546	2017	3	21.00 ± 8.66	17.67 ± 8.08	2.00 ± 1.73	2.33 ± 1.15	5.44 ± 0.69	29.67 ± 6.12	64.42 ± 8.94	6.95 ± 1.22	13.67 ± 7.37	17.67 ± 3.79	3.00 ± 2.00	1.00 ± 1.00	5.33 ± 0.67	34.44 ± 3.75	71.34 ± 3.92	7.66 ± 0.66	17.67 ± 4.73	14.33 ± 3.79	10.67 ± 3.06	1.33 ± 1.15	4.67 ± 0.33	31.22 ± 4.17	46.96 ± 6.68	5.37 ± 0.55	28.33 ± 2.08	10.00 ± 0.00	0.33 ± 0.58	0.00 ± 0.00	5.11 ± 0.38	33.78 ± 3.15	61.03 ± 14.01	6.71 ± 1.38	27.00 ± 4.58	8.00 ± 6.56	3.33 ± 3.06	1.33 ± 0.58	5.33 ± 0.58	28.00 ± 5.03	65.24 ± 10.36	7.36 ± 0.91	21.33 ± 9.07	17.67 ± 8.02	0.67 ± 0.58	0.33 ± 0.58	5.67 ± 0.67	27.11 ± 3.86
LE2575_2015	LE 2575	2015	3	16.33 ± 5.86	22.67 ± 5.77	3.00 ± 1.00	0.00 ± 0.00	6.00 ± 0.58	43.56 ± 17.67	53.67 ± 7.66	6.91 ± 1.30	16.67 ± 2.89	15.33 ± 5.13	2.33 ± 2.31	1.33 ± 1.53	5.22 ± 0.77	34.44 ± 11.72	54.45 ± 9.81	6.74 ± 0.77	13.67 ± 4.04	12.33 ± 8.39	13.67 ± 3.21	0.67 ± 1.15	5.00 ± 0.00	27.56 ± 3.20	36.37 ± 0.94	4.90 ± 0.16	21.00 ± 12.53	15.67 ± 7.57	3.33 ± 2.52	0.00 ± 0.00	5.33 ± 0.58	44.22 ± 7.57	55.61 ± 12.30	7.00 ± 1.29	26.00 ± 5.29	8.67 ± 4.04	4.67 ± 4.51	1.67 ± 2.89	4.78 ± 0.19	44.78 ± 19.35	46.96 ± 4.06	6.00 ± 0.33	24.67 ± 3.51	18.33 ± 5.03	1.33 ± 0.58	0.00 ± 0.00	5.56 ± 0.51	27.33 ± 3.51
LE2595_2017	LE 2595	2017	3	13.00 ± 4.36	24.33 ± 5.69	2.00 ± 1.00	0.33 ± 0.58	6.33 ± 0.88	30.67 ± 6.96	57.71 ± 8.02	7.18 ± 1.22	19.33 ± 9.29	14.33 ± 5.51	0.33 ± 0.58	0.67 ± 1.15	5.56 ± 0.51	32.33 ± 1.45	59.71 ± 14.01	7.31 ± 1.24	16.00 ± 6.24	15.33 ± 2.08	7.00 ± 2.65	0.00 ± 0.00	5.22 ± 0.84	37.00 ± 6.06	54.36 ± 10.20	7.08 ± 1.13	24.33 ± 6.43	12.33 ± 7.51	1.67 ± 1.15	0.33 ± 0.58	6.11 ± 0.69	30.67 ± 5.00	55.15 ± 13.07	7.25 ± 1.07	28.00 ± 7.00	7.33 ± 4.73	3.00 ± 2.65	1.33 ± 2.31	5.56 ± 0.19	33.11 ± 3.95	53.76 ± 11.51	6.85 ± 0.66	23.33 ± 4.62	12.33 ± 5.51	1.67 ± 1.53	0.33 ± 0.58	5.44 ± 1.35	33.78 ± 7.26
LE2772_1980	LE 2772	1980	3	7.33 ± 3.21	19.00 ± 1.00	3.67 ± 1.53	1.33 ± 0.58	5.22 ± 0.77	21.11 ± 3.83	39.76 ± 5.30	5.11 ± 1.14	13.33 ± 7.51	13.33 ± 2.52	1.00 ± 1.00	3.33 ± 2.08	4.33 ± 0.33	19.22 ± 2.12	31.54 ± 3.94	4.15 ± 0.31	5.00 ± 3.00	13.67 ± 4.16	12.67 ± 3.21	1.00 ± 1.00	4.78 ± 0.84	22.33 ± 1.76	29.63 ± 3.54	3.95 ± 0.48	7.00 ± 1.73	10.33 ± 2.52	4.33 ± 0.58	1.00 ± 1.00	5.33 ± 0.58	24.33 ± 0.88	41.82 ± 12.10	5.53 ± 1.16	4.67 ± 1.53	2.67 ± 4.62	9.33 ± 5.69	0.67 ± 0.58	4.89 ± 0.19	24.11 ± 6.81	31.81 ± 2.44	4.32 ± 0.51	11.00 ± 8.19	17.67 ± 2.52	2.33 ± 1.53	2.67 ± 1.53	4.56 ± 0.19	21.11 ± 2.41
LE2772_2020	LE 2772	2020	3	4.33 ± 1.15	9.00 ± 1.00	2.00 ± 1.00	0.00 ± 0.00	6.00 ± 0.33	21.22 ± 9.83	47.56 ± 11.86	5.73 ± 1.32	8.33 ± 1.53	4.33 ± 3.79	0.67 ± 0.58	0.33 ± 0.58	5.33 ± 0.00	23.78 ± 1.95	44.14 ± 1.79	5.76 ± 0.72	5.33 ± 3.06	7.33 ± 3.79	3.00 ± 1.73	0.33 ± 0.58	4.89 ± 0.69	29.44 ± 9.89	38.05 ± 9.58	5.10 ± 0.90	9.00 ± 3.00	3.67 ± 3.06	1.33 ± 0.58	0.00 ± 0.00	5.67 ± 1.20	46.78 ± 26.68	47.67 ± 16.99	5.97 ± 1.73	10.00 ± 3.00	2.67 ± 1.15	2.00 ± 1.73	0.33 ± 0.58	6.11 ± 1.26	36.11 ± 11.28	44.07 ± 9.68	5.58 ± 0.89	11.00 ± 1.00	5.67 ± 2.08	1.00 ± 1.73	0.67 ± 0.58	5.44 ± 1.35	31.67 ± 6.11
LE2791_1975	LE 2791	1975	3	5.00 ± 1.73	19.33 ± 1.53	2.67 ± 1.15	6.33 ± 3.06	5.00 ± 0.33	31.00 ± 5.51	43.59 ± 14.16	5.46 ± 1.76	5.67 ± 2.52	18.00 ± 4.58	1.00 ± 1.73	7.00 ± 4.00	5.44 ± 0.77	36.67 ± 16.19	47.40 ± 16.07	5.76 ± 1.77	2.67 ± 1.53	6.67 ± 3.06	15.33 ± 7.23	4.67 ± 0.58	3.89 ± 0.38	24.78 ± 3.34	27.95 ± 6.68	3.73 ± 0.76	4.67 ± 2.08	15.67 ± 2.08	2.33 ± 0.58	8.00 ± 1.00	5.44 ± 0.51	40.78 ± 8.83	47.97 ± 11.21	5.97 ± 1.10	6.33 ± 3.21	6.67 ± 3.21	8.00 ± 5.29	6.33 ± 1.15	4.44 ± 0.38	49.56 ± 26.94	38.95 ± 1.91	5.17 ± 0.44	8.33 ± 1.53	15.00 ± 4.58	2.00 ± 0.00	6.00 ± 2.65	5.00 ± 1.53	66.67 ± 48.38
LE2791_2017	LE 2791	2017	3	10.33 ± 1.53	22.00 ± 2.65	5.67 ± 2.08	0.67 ± 0.58	5.44 ± 0.51	37.22 ± 7.17	47.19 ± 17.75	6.53 ± 1.08	9.00 ± 4.36	24.33 ± 0.58	4.33 ± 1.53	0.00 ± 0.00	5.00 ± 0.33	33.33 ± 9.81	46.00 ± 10.91	5.76 ± 1.54	5.67 ± 2.08	15.67 ± 7.37	14.33 ± 6.66	0.33 ± 0.58	4.56 ± 0.51	24.67 ± 3.67	36.04 ± 6.39	4.85 ± 0.69	12.67 ± 6.03	24.00 ± 5.20	2.00 ± 2.00	0.67 ± 0.58	5.78 ± 0.19	42.00 ± 18.93	58.42 ± 15.64	7.01 ± 1.52	6.67 ± 0.58	20.00 ± 1.73	9.33 ± 8.14	3.67 ± 5.51	4.78 ± 0.69	33.67 ± 3.71	42.90 ± 3.96	5.35 ± 0.43	9.67 ± 1.53	21.00 ± 1.73	3.00 ± 2.65	0.33 ± 0.58	4.22 ± 0.51	41.44 ± 5.64
LE2793_2018	LE 2793	2018	3	6.67 ± 4.51	12.33 ± 1.53	4.67 ± 3.21	0.33 ± 0.58	4.89 ± 0.69	34.89 ± 8.38	50.13 ± 17.54	6.32 ± 1.00	12.33 ± 3.06	10.00 ± 2.00	1.00 ± 1.00	1.67 ± 0.58	5.33 ± 0.88	55.11 ± 5.98	59.94 ± 5.67	7.11 ± 1.06	2.33 ± 2.31	11.00 ± 7.94	8.67 ± 5.51	0.00 ± 0.00	5.00 ± 0.00	32.67 ± 3.51	52.03 ± 4.33	6.11 ± 0.39	7.67 ± 2.89	15.67 ± 4.04	1.00 ± 1.00	1.00 ± 1.00	5.44 ± 0.69	60.89 ± 33.00	62.39 ± 17.26	7.40 ± 1.90	8.67 ± 5.86	9.33 ± 0.58	4.00 ± 3.61	0.67 ± 0.58	5.67 ± 0.00	39.11 ± 6.17	54.30 ± 3.52	6.62 ± 0.20	8.33 ± 1.15	17.00 ± 6.93	2.33 ± 2.31	0.33 ± 0.58	5.22 ± 0.19	54.22 ± 27.81
LE2800_1997	LE 2800	1997	3	6.00 ± 1.73	7.00 ± 1.00	6.33 ± 3.79	7.67 ± 1.15	5.94 ± 0.48	23.72 ± 6.61	48.68 ± 7.81	6.61 ± 0.87	8.33 ± 1.53	13.67 ± 2.52	2.67 ± 0.58	5.33 ± 1.53	5.11 ± 0.69	25.56 ± 3.08	53.26 ± 17.25	6.66 ± 1.88	1.33 ± 1.53	8.67 ± 7.23	8.00 ± 5.29	10.00 ± 6.24	4.11 ± 0.84	24.11 ± 0.84	34.05 ± 6.64	4.80 ± 0.80	7.33 ± 1.15	9.33 ± 2.31	3.00 ± 1.73	11.00 ± 2.00	5.11 ± 0.69	26.67 ± 4.06	41.87 ± 5.39	5.52 ± 0.80	6.67 ± 2.08	2.00 ± 1.73	4.33 ± 1.53	11.33 ± 3.21	4.89 ± 1.17	24.67 ± 2.65	41.66 ± 8.34	5.50 ± 1.15	6.33 ± 2.08	6.33 ± 3.06	3.67 ± 2.52	9.00 ± 6.08	4.89 ± 1.07	25.00 ± 3.06
LE2800_2018	LE 2800	2018	3	8.00 ± 5.29	19.67 ± 5.51	5.00 ± 2.65	0.33 ± 0.58	4.67 ± 0.58	24.44 ± 3.29	36.82 ± 6.90	4.96 ± 0.95	11.00 ± 4.58	16.33 ± 3.51	2.00 ± 1.00	2.33 ± 1.53	5.00 ± 0.58	27.78 ± 3.36	50.03 ± 8.45	6.37 ± 0.96	7.33 ± 3.51	10.67 ± 5.51	13.00 ± 6.93	0.67 ± 1.15	4.11 ± 0.38	23.89 ± 3.95	30.92 ± 5.16	4.25 ± 0.66	10.33 ± 3.06	20.33 ± 1.15	2.00 ± 2.00	0.00 ± 0.00	5.22 ± 0.38	28.00 ± 5.33	47.89 ± 12.13	6.28 ± 1.29	8.33 ± 2.52	10.67 ± 7.09	6.00 ± 5.20	2.33 ± 2.08	5.22 ± 0.69	26.00 ± 1.45	39.92 ± 7.66	5.47 ± 0.88	10.33 ± 2.52	20.33 ± 2.52	3.33 ± 0.58	1.00 ± 0.00	4.44 ± 0.19	29.00 ± 5.36
LE2810_2001	LE 2810	2001	3	0.00 ± 0.00	12.33 ± 0.58	15.33 ± 1.53	3.33 ± 1.53	3.44 ± 0.19	14.22 ± 3.34	15.15 ± 1.86	2.32 ± 0.14	3.00 ± 1.73	18.33 ± 3.21	8.00 ± 2.00	4.33 ± 1.53	4.11 ± 0.38	17.78 ± 2.36	22.83 ± 2.92	3.33 ± 0.39	0.67 ± 0.58	11.33 ± 17.04	19.00 ± 15.72	5.00 ± 3.61	3.33 ± 0.33	14.56 ± 3.56	17.57 ± 1.72	2.81 ± 0.32	1.00 ± 1.00	24.00 ± 6.56	9.00 ± 4.36	4.67 ± 3.21	4.33 ± 0.88	15.44 ± 3.15	19.83 ± 3.69	2.93 ± 0.59	1.67 ± 1.53	13.33 ± 11.68	13.00 ± 12.12	2.33 ± 2.08	3.67 ± 0.33	16.33 ± 4.84	17.90 ± 4.62	2.81 ± 0.67	1.00 ± 1.00	15.33 ± 11.55	9.00 ± 3.00	3.00 ± 2.65	3.67 ± 0.33	13.67 ± 2.65
LE2810_2018	LE 2810	2018	3	0.00 ± 0.00	10.00 ± 6.08	7.33 ± 4.04	0.33 ± 0.58	3.89 ± 0.38	15.00 ± 4.18	19.44 ± 3.04	2.87 ± 0.41	2.67 ± 0.58	7.00 ± 1.00	3.00 ± 3.00	2.00 ± 1.00	4.33 ± 0.33	20.11 ± 2.69	25.19 ± 7.54	3.52 ± 1.01	0.00 ± 0.00	8.33 ± 6.81	7.67 ± 3.21	0.00 ± 0.00	4.00 ± 0.58	19.11 ± 5.21	20.31 ± 6.13	3.17 ± 0.71	0.00 ± 0.00	15.33 ± 4.51	2.33 ± 2.31	0.33 ± 0.58	4.44 ± 0.51	17.89 ± 2.99	21.07 ± 4.09	3.09 ± 0.62	0.33 ± 0.58	3.67 ± 3.51	16.33 ± 1.53	0.00 ± 0.00	4.00 ± 0.67	20.11 ± 3.01	21.38 ± 5.25	3.28 ± 0.82	0.33 ± 0.58	14.33 ± 0.58	5.33 ± 2.52	0.67 ± 0.58	3.33 ± 0.33	19.56 ± 2.52
LE2838_2002	LE 2838	2002	3	4.00 ± 2.00	14.67 ± 4.04	6.33 ± 2.31	3.33 ± 2.08	5.00 ± 0.58	33.89 ± 11.36	33.97 ± 3.98	4.46 ± 0.26	14.67 ± 8.96	14.00 ± 3.61	5.00 ± 3.61	2.00 ± 1.00	5.56 ± 0.51	41.33 ± 17.48	38.94 ± 2.63	5.01 ± 0.42	9.33 ± 3.79	10.67 ± 4.73	10.00 ± 5.20	2.00 ± 1.00	4.67 ± 1.33	23.89 ± 8.00	33.09 ± 11.95	4.45 ± 1.47	8.33 ± 3.06	17.00 ± 5.00	2.33 ± 1.53	2.00 ± 1.00	5.33 ± 0.33	34.33 ± 15.18	36.09 ± 4.71	4.75 ± 0.65	8.00 ± 2.65	8.67 ± 7.09	11.33 ± 2.08	2.67 ± 1.15	4.44 ± 0.77	35.22 ± 22.44	29.89 ± 10.55	4.05 ± 1.28	8.00 ± 1.00	16.67 ± 4.16	3.33 ± 2.89	3.33 ± 1.53	5.67 ± 0.88	40.33 ± 15.52
LE2838_2018	LE 2838	2018	3	13.67 ± 3.51	19.33 ± 2.89	3.00 ± 3.00	0.67 ± 1.15	5.11 ± 0.19	172.44 ± 150.21	48.29 ± 21.44	5.79 ± 2.00	22.67 ± 4.73	8.33 ± 1.53	2.33 ± 1.53	0.33 ± 0.58	4.89 ± 0.51	42.22 ± 11.48	36.92 ± 6.95	4.72 ± 0.60	11.33 ± 3.06	13.33 ± 6.81	6.33 ± 4.04	0.33 ± 0.58	5.44 ± 0.84	35.78 ± 9.02	35.98 ± 12.55	4.75 ± 1.66	13.00 ± 1.00	19.67 ± 4.16	3.00 ± 2.65	2.33 ± 3.21	5.11 ± 0.38	129.56 ± 156.01	39.32 ± 13.20	5.09 ± 1.65	18.00 ± 5.29	8.33 ± 1.15	7.00 ± 1.00	0.67 ± 1.15	5.44 ± 1.17	49.56 ± 12.23	31.84 ± 10.40	4.87 ± 0.68	14.00 ± 4.58	14.67 ± 3.06	1.00 ± 1.00	0.33 ± 0.58	5.11 ± 0.51	115.33 ± 80.52
[truncated: 2 more columns]

## Sheet: Table S5
Supplemental Table S5: CIELAB L*a*b* colour system indices for accessions of Batch 1. Mean value and SD for 3 replicates.
Identifier	Accession	Harvest year	Batch	L*	a*	b*
LE1258_2011	LE 1258	2011	1	72.72 ± 6.66	3.47 ± 2.13	29.06 ± 9.44
LE1258_2015	LE 1258	2015	1	71.90 ± 5.05	4.02 ± 1.54	26.35 ± 7.28
LE1368_2012	LE 1368	2012	1	68.27 ± 5.25	4.49 ± 2.11	24.73 ± 7.70
LE1368_2017	LE 1368	2017	1	67.80 ± 6.01	4.44 ± 1.67	22.42 ± 7.88
LE1376_2015	LE 1376	2015	1	71.76 ± 6.30	6.10 ± 2.20	30.64 ± 7.98
LE1376_2019	LE 1376	2019	1	72.68 ± 5.34	4.16 ± 1.69	34.37 ± 8.18
LE1381_1984	LE 1381	1984	1	57.64 ± 4.47	6.18 ± 1.54	18.87 ± 6.52
LE1381_2016	LE 1381	2016	1	61.42 ± 7.20	4.42 ± 1.73	24.53 ± 9.11
LE1605_2015	LE 1605	2015	1	61.53 ± 6.57	5.37 ± 1.63	23.48 ± 9.43
LE1934_2015	LE 1934	2015	1	71.26 ± 8.18	5.09 ± 2.02	37.14 ± 9.33
LE1939_2015	LE 1939	2015	1	72.31 ± 6.41	4.66 ± 2.07	36.71 ± 7.19
LE1939_2017	LE 1939	2017	1	71.92 ± 7.42	2.48 ± 1.69	34.25 ± 9.91
LE2561_1992	LE 2561	1992	1	57.83 ± 5.66	3.39 ± 1.43	17.76 ± 7.65
LE2561_2015	LE 2561	2015	1	56.89 ± 4.43	3.62 ± 1.77	19.25 ± 6.62
LE2584_1979	LE 2584	1979	1	53.27 ± 5.62	2.68 ± 2.70	14.30 ± 8.61
LE2584_2015	LE 2584	2015	1	54.16 ± 7.18	2.39 ± 2.14	15.23 ± 8.99
LE2723_2015	LE 2723	2015	1	65.14 ± 6.85	3.67 ± 1.99	27.54 ± 8.58
LE2724_2015	LE 2724	2015	1	60.04 ± 5.39	3.89 ± 1.48	21.26 ± 7.41
LE2732_2015	LE 2732	2015	1	70.24 ± 7.59	5.28 ± 2.24	36.08 ± 8.93
LE2807_2015	LE 2807	2015	1	67.09 ± 7.09	5.29 ± 2.09	28.60 ± 10.00
